# Supplementary material for: Plasma cell-free DNA as a sensitive biomarker for multi-cancer detection and immunotherapy outcomes prediction
Source: J Cancer Res Clin Oncol. 2024 Jan 9;150(1):7. doi: 10.1007/s00432-023-05521-4 (PMC10776501; doi:10.1007/s00432-023-05521-4)
Supplement: Supplementary file 3 — Supplementary file3 (XLSX 749 KB) [file 432_2023_5521_MOESM3_ESM.xlsx]

## Sheet: Table S1
Supplementary Table 1. Clinical information of study participants.
Cohort	Training (N=145)			Testing (N=61)
	Cancer	Healthy	P-value	Cancer	Healthy	P-value
Total, n (%)	75(70.8%)	70(70%)		31(29.2%)	30(30%)
Mean age in years, (range)	65.3(33-93)	56(24-88)	0.002†	68.7(38-91)	58.5(25-86)	0.243†
Female, n (%)	28(37.3%)	50(71.4%)	<0.001*	14(45.2%)	23(83.3%)	0.012*
Histology, n (%)
Lung cancer	24(32%)	-		9(29.0%)	-
Gastro cancer	36(48%)	-		18(58.1%)	-
Other cancer	15(20%)	-		4(12.9%)	-
Stage, n (%)
Stage II	2(2.7%)	-		1(3.2%)	-
Stage III	9(12%)	-		5(16.1%)	-
Stage IV	64(85.3%)	-		25(80.7%)	-
Immunotherapy, n (%)
Response	13(41.9%)	-		3(23.1%)	-
Non-response	18(58.1%)	-		10(76.9%)	-
Smoking Status, n (%)			0.105*			0.135*
Never-smokers	61(81.3%)	59(84.3%)		25(80.6%)	26(86.6%)
Ever-smokers	14(18.7%)	8(11.4%)		6(19.4%)	2(6.7%)
NA	-	3(4.3%)		-	2(6.7%)
BMI, n (%)			0.002*			0.044*
<=24	47(62.7%)	30(42.9%)		24(77.4%)	15(50%)
>24	27(36%)	29(41.4%)		6(19.4%)	9(30%)
NA	1(1.3%)	11(15.7%)		1(3.2%)	6(20%)
† p-Values from Mann-Whitney test.
* p-Values from Fisher's exact test.
Tests of subjects effects (ANQVA)
Factor	Sum of Squares	df	mean square	F	Sig.
Age
between classes	35104.3	167	210.205	1.328	0.241
within classes	3007.33	19	158.281
Sex
between classes	41.248	167	0.247	1.006	0.53
within classes	4.667	19	0.246
BMI
between classes	1849.88	167	11.077	1.285	0.269
within classes	163.743	19	8.618
Smoking
between classes	21.435	167	0.128	1.463	0.168
within classes	1.667	19	0.088

## Sheet: Table S2
Supplementary Table 2. List of participating patient information in the training and testing cohorts.
Patient ID	age(year)	Sex	Height(cm)	Weight(kg)	BMI	Histology	Stage		immunotherapy response	smoking	Cohort	AAAA	AAAC	AAAG	AAAT	AACA	AACC	AACG	AACT	AAGA	AAGC	AAGG	AAGT	AATA	AATC	AATG	AATT	ACAA	ACAC	ACAG	ACAT	ACCA	ACCC	ACCG	ACCT	ACGA	ACGC	ACGG	ACGT	ACTA	ACTC	ACTG	ACTT	AGAA	AGAC	AGAG	AGAT	AGCA	AGCC
C0003	76	Male	169	69	24.1588	gastric carcinoma	IV		/	No	testing	0.00821501	0.00453761	0.00735383	0.0058232	0.0060948	0.00377432	0.000776959	0.00327522	0.0056024	0.00449015	0.00759538	0.00397356	0.00575156	0.00287405	0.00536185	0.0038323	0.00405886	0.00268765	0.00531222	0.00365666	0.00482414	0.00343202	0.000750668	0.00388748	0.000313504	0.000325755	0.000537739	0.00039037	0.00315843	0.00296209	0.00506482	0.00461101	0.00272602	0.00489382	0.00296939	0.00505967	0.00558284	0.000812684
C0004	68	Female	153	47	20.0777	breast cancer	III		/	No	testing	0.00784165	0.00433001	0.00739497	0.00533326	0.00682255	0.00395057	0.000866028	0.00314707	0.00546869	0.00436027	0.00808013	0.00374008	0.00611475	0.00276724	0.00548376	0.00341082	0.00400487	0.00266775	0.00542002	0.00357534	0.00490171	0.00348282	0.000747341	0.00381098	0.000232454	0.00023303	0.00043875	0.000302027	0.003305	0.00286461	0.00511313	0.00404641	0.00240986	0.00470621	0.00269931	0.00511223	0.00549013	0.000818486
C0005	38	Male	180	60	18.5185	bladder cancer	IV		SD	No	testing	0.00771802	0.00448363	0.0074177	0.00532847	0.00643881	0.00395345	0.000812248	0.00324129	0.00558053	0.00449257	0.0080243	0.00386584	0.00596684	0.00292444	0.00549295	0.00347354	0.0040622	0.00281136	0.00543785	0.00371244	0.00498721	0.00348091	0.000735473	0.0039136	0.000264465	0.000269456	0.000465385	0.000340353	0.00330158	0.00303502	0.00518767	0.00426438	0.00263362	0.00493842	0.0028283	0.00523965	0.00562789	0.000801198
C0006	65	Female	160	55	21.4844	lung cancer	IV		/	No	training	0.00724916	0.00426369	0.00719254	0.00510805	0.00609524	0.0039647	0.000813085	0.00323971	0.00519373	0.0045388	0.00791726	0.0039535	0.00546581	0.00289019	0.00534607	0.00343153	0.00375358	0.00261791	0.00528958	0.00351847	0.00483189	0.00354008	0.000811801	0.00400189	0.000247072	0.000257619	0.000476598	0.000322807	0.00318279	0.00299489	0.00516251	0.00405051	0.00256307	0.00492262	0.00279861	0.0049991	0.00579485	0.000841193
C0007	63	Male	165	74	27.1809	esophageal carcinoma	IV		SD	Yes	training	0.00759951	0.00435272	0.00725721	0.00523109	0.00660899	0.0040299	0.000859467	0.00305164	0.00559398	0.00449994	0.00836272	0.00369473	0.0062802	0.00273716	0.00567312	0.00335719	0.00403293	0.00265062	0.0052932	0.0036035	0.00491989	0.00355991	0.000725943	0.00382475	0.000213585	0.000222702	0.000400823	0.000279938	0.00331745	0.00282443	0.00510755	0.00382104	0.00235553	0.00425907	0.00251178	0.00525971	0.00559244	0.000826892
C0008	72	Male	172	64	21.6333	gastric carcinoma	IV		/	Yes	training	0.00789842	0.00457372	0.00710242	0.0052932	0.0066679	0.00407136	0.000824126	0.00309991	0.0056606	0.00447956	0.00800251	0.00364119	0.00642926	0.0029755	0.00563292	0.00353073	0.0039703	0.00279911	0.00512932	0.00354939	0.00496042	0.00363769	0.000719484	0.00375603	0.000258526	0.000266365	0.000449474	0.000317396	0.00329255	0.002999	0.00501918	0.0038353	0.00249544	0.00429171	0.00253877	0.00529807	0.00568863	0.000845287
C0009	55	Female	158	59	23.634	ovarian cancer	IV		/	No	training	0.00715997	0.00431806	0.00701986	0.0051691	0.00626521	0.00397037	0.000809638	0.00314135	0.00530466	0.00454156	0.00824955	0.00385866	0.00584744	0.00279567	0.00542324	0.00343421	0.00385732	0.00261771	0.00512607	0.00353858	0.00479304	0.00355941	0.000761471	0.00392845	0.000243035	0.000258664	0.000460493	0.00031142	0.0031882	0.00289301	0.00502163	0.00367098	0.00239754	0.00425265	0.00260147	0.00503082	0.0056853	0.000823305
C0010	60	Male	NA	NA	NA	colon cancer	IV		/	No	testing	0.00732345	0.00352979	0.00688545	0.00413586	0.00567537	0.00336315	0.000793393	0.00256079	0.00496376	0.00397809	0.00686131	0.00292124	0.00439969	0.00218175	0.00439722	0.00240065	0.00371903	0.00251678	0.0056133	0.00295674	0.00497683	0.00335565	0.000810917	0.00357074	0.00030434	0.000321779	0.000570384	0.000356059	0.00285889	0.00268144	0.0051447	0.00458837	0.00258523	0.00574941	0.00265007	0.0051858	0.00579223	0.000972601
C0011	70	Male	168	58	20.5499	hepatocellular carcinoma	IV		SD	No	testing	0.00725247	0.00405576	0.00698297	0.00456399	0.00611019	0.00382958	0.000812243	0.00278976	0.0051997	0.0044253	0.007682	0.00329029	0.00500647	0.0024672	0.00499539	0.00286458	0.00365735	0.00264719	0.00564043	0.00322484	0.00479252	0.00355688	0.000753241	0.00360073	0.000275807	0.00030878	0.00053405	0.000348128	0.00289454	0.00280363	0.0051289	0.00397087	0.00252126	0.00488083	0.00247385	0.00556567	0.00617664	0.000924054
C0012	64	Female	163	44	16.5607	gastric carcinoma	IV		SD	No	testing	0.00804015	0.00411922	0.00718327	0.00483475	0.00623829	0.00368041	0.000705099	0.00275972	0.00556185	0.00406331	0.00731145	0.00318081	0.00521811	0.00253919	0.0049103	0.00291393	0.00393868	0.00275546	0.00543805	0.00329844	0.00499502	0.00338593	0.0006708	0.00351568	0.000349925	0.000344451	0.00061501	0.000402249	0.00303518	0.00281988	0.00494667	0.00460368	0.00260277	0.0053529	0.00267802	0.00516021	0.00573612	0.000768202
C0013	88	Male	165	60	22.0386	renal carcinoma	IV		PR	No	training	0.0067661	0.00432894	0.00683334	0.00477857	0.00633274	0.00415486	0.000861408	0.00320462	0.00522687	0.0046534	0.0081747	0.00399941	0.00532644	0.00293127	0.00536694	0.00327931	0.00376759	0.00275013	0.00524196	0.00354336	0.00487814	0.0037226	0.000828143	0.00403671	0.00020783	0.000230162	0.00041524	0.000284196	0.00315428	0.00315502	0.00524296	0.0035627	0.00249767	0.00454139	0.00257334	0.00504006	0.00614229	0.000863004
C0014	68	Female	145	45	21.4031	gastric carcinoma	IV		PR	No	training	0.00861232	0.00420773	0.00709808	0.0053435	0.00657048	0.00363756	0.000788371	0.00317867	0.00574371	0.00420229	0.00718694	0.00354406	0.00586632	0.00272271	0.00524073	0.00348773	0.00419844	0.0026584	0.00525558	0.00340788	0.00522806	0.00330351	0.000736923	0.00372948	0.000373136	0.000361582	0.000592602	0.000409385	0.00324797	0.00286552	0.00500901	0.00513544	0.00282302	0.00519774	0.00298741	0.00555273	0.00554763	0.000861502
C0015	58	Male	165	58	21.3039	lung cancer	IV		CR	Yes	training	0.00689971	0.00445957	0.0069513	0.00511984	0.00644264	0.00417614	0.000878198	0.00319717	0.00534949	0.00477136	0.00848883	0.00401881	0.00601371	0.00292344	0.00568205	0.00344231	0.00394524	0.0028009	0.0052304	0.00373191	0.00499178	0.00378262	0.000807863	0.00404054	0.000203027	0.000230175	0.000392053	0.000286765	0.00331022	0.00303801	0.00520864	0.00347969	0.00239089	0.00417416	0.00253932	0.0052586	0.0059594	0.000853955
C0016	70	Female	165	72	26.4463	lung cancer	IV		SD	No	training	0.00745969	0.00439688	0.00718007	0.00514703	0.00644219	0.00418509	0.000862774	0.00308733	0.00536891	0.0044905	0.00804048	0.00370851	0.00588201	0.00277743	0.00546214	0.00331382	0.00382357	0.00262975	0.00520937	0.00342639	0.00478192	0.00361313	0.000752473	0.00376581	0.000214829	0.000223533	0.000418999	0.000279639	0.00319126	0.00286942	0.00506796	0.00376781	0.00239222	0.00442776	0.00256609	0.0050268	0.00582367	0.000831985
C0017	78	Male	174	65	21.4692	lung cancer	IV		SD	Yes	testing	0.00737913	0.00420671	0.00714111	0.00498352	0.00642651	0.00390907	0.000852967	1.25992e-08	0.00298947	0.0054246	0.0043473	0.00812304	0.0035419	0.00591689	0.00266194	0.00535325	0.00316701	0.0038163	0.00260132	0.00523214	0.00337557	0.00482486	0.00352052	0.000747801	0.00373412	0.000224644	0.000227542	0.000433224	0.00028449	0.00318391	0.00282701	0.00354454	0.0037542	0.00234173	0.00453589	0.00252469	0.00513924	0.00559066
C0018	55	Male	167	64	22.9481	colon cancer	IV		SD	No	training	0.00822776	0.00420825	0.00699723	0.00505187	0.00641413	0.00379135	0.000741864	0.00288864	0.00570169	0.00416114	0.00766714	0.00343335	0.00567409	0.00265223	0.00517532	0.0031563	0.00405253	0.00279553	0.00524597	0.0034276	0.00513574	0.00352058	0.000689879	0.00366724	0.000334179	0.000313901	0.000541871	0.000402164	0.0031614	0.00291134	0.00500258	0.00439818	0.00253026	0.00487637	0.0025797	0.00516648	0.00558827	0.00077413
C0019	55	Male	165	65	23.8751	lung cancer	IV		/	No	testing	0.00749147	0.00440815	0.00720267	0.00544706	0.0064997	0.00404505	0.000861811	0.00328568	0.00543842	0.00457477	0.00811558	0.00399203	0.00620589	0.00291946	0.00567723	0.00363998	0.00392549	0.00263099	0.00518149	0.00370728	0.00485224	0.00350749	0.000764447	0.00389582	0.000218954	0.000224919	0.000409108	0.000289354	0.00326541	0.00288488	0.005061	0.00387215	0.00242542	0.00442128	0.00272995	0.00514773	0.00553418	0.000817742
C0020	59	Female	157	40	16.2278	colon cancer	III		/	No	training	0.00727952	0.00462179	0.00727338	0.00551334	0.00629534	0.00417593	0.000839741	0.00356621	0.0054032	0.00497619	0.00824331	0.00453885	0.00573636	0.00318261	0.00564365	0.00385006	0.00395356	0.00278308	0.00530368	0.00387917	0.00493955	0.00362904	0.000856145	0.00426317	0.000246126	0.000258281	0.000447586	0.000328257	0.00333765	0.00325351	0.00536216	0.00395602	0.00266043	0.00472442	0.00294805	0.00511405	0.00600138	0.000843834
C0021	52	Female	156	45	18.4911	pancreatic cancer	IIIB		/	No	training	0.00737572	0.00417473	0.00706681	0.00506123	0.00638678	0.00390426	0.000853935	0.00299738	0.00541634	0.00427886	0.00808869	0.00356504	0.00596986	0.00264636	0.0053794	0.00321208	0.00384651	0.00257185	0.00516891	0.00342131	0.00480083	0.00344999	0.000735523	0.00372858	0.000213204	0.00022025	0.000408076	0.000269231	0.00317111	0.00278163	0.00496988	0.00376533	0.00233652	0.00434743	0.00252899	0.00506843	0.00554892	0.000834984
C0022	56	Female	169	70	24.5089	ovarian cancer	IV		SD	No	testing	0.00720915	0.00407951	0.00706893	0.0049486	0.00627148	0.00385163	0.000833885	0.00319079	0.00530605	0.00445771	0.00796062	0.00381815	0.00544973	0.00272693	0.00519888	0.00325685	0.00380206	0.00258252	0.00541351	0.00348626	0.00491978	0.00344228	0.000802975	0.00393398	0.000260719	0.000259252	0.000484507	0.000329559	0.00316619	0.00293959	0.00521139	0.004132	0.00251782	0.00496047	0.00276903	0.00528011	0.00592679	0.000881855
C0023	75	Female	160	50	19.5312	duodenal carcinoma	IV		/	No	testing	0.00815496	0.00422566	0.00731113	0.00531525	0.00625023	0.00383178	0.000786774	0.00305452	0.00551568	0.00416791	0.00781542	0.0036356	1.699e-08	0.00587305	0.00274474	0.00534911	0.00338671	0.00396671	0.00269063	0.00539867	0.00353053	0.00484576	0.00346471	0.000717336	0.00374948	0.000272282	0.000278229	0.000509939	0.000347803	0.00320135	0.0028652	0.00363712	0.00443199	0.00252275	0.00498756	0.00276064	0.00509854	0.00548443
C0024	73	Male	170	78	26.9896	gastric carcinoma	III		/	No	training	0.00728327	0.00429447	0.00713123	0.00493557	0.00664327	0.00400671	0.000875123	0.00294543	0.00554232	0.00433534	0.00831423	0.00347958	0.0060887	0.00268186	0.005441	0.00313734	0.00386352	0.00266923	0.00524418	0.0034324	0.00491014	0.00359741	0.0007228	0.00374495	0.000208969	0.000219029	0.000403852	0.000277979	0.00323515	0.00285492	0.00502665	0.00360963	0.00229607	0.00430732	0.00242481	0.00523218	0.00564155	0.000849551
C0025	61	Male	173	75	25.0593	lung cancer	IV		/	No	training	0.0077131	0.00447328	0.00744236	0.00548425	0.00666935	0.00404188	0.000875089	0.00332804	0.00557909	0.00466397	0.00835202	0.00405273	0.00623335	0.00293127	0.00577799	0.00360285	0.00407632	0.00269713	0.00547848	0.00376655	0.00495529	0.00353487	0.00079668	0.00397329	0.000221524	0.000229624	0.00042522	0.000298669	0.00334759	0.00298823	0.00529476	0.00390322	0.00247416	0.00453455	0.00274172	0.00529607	0.00560397	0.000851094
C0026	62	Male	165	50	18.3655	lymphoma	IIIB		/	No	training	0.00731153	0.00434934	0.00728073	0.00525186	0.00654603	0.00400368	0.00086716	0.00312639	0.00556662	0.00462421	0.00841442	0.00387761	0.00624872	0.0028684	0.00571906	0.00341838	0.00393297	0.00259611	0.00526324	0.00356949	0.00492311	0.00350837	0.000763977	0.00386199	0.000215682	0.000216025	0.000397943	0.000286111	0.00331417	0.00287792	0.00526868	0.00360034	0.00231389	0.00417651	0.00253211	0.00513931	0.0055609	0.000838119
C0027	68	Male	169	73	25.5593	colon cancer	IV		/	No	training	0.00776416	0.00425055	0.00739303	0.00526983	0.00651853	0.00389245	0.000879036	0.00306621	0.0055403	0.0042621	0.00816041	0.00361945	0.00611428	0.00271776	0.00547673	0.00333239	0.00391958	0.00256482	0.005316	0.00340345	0.00478691	0.00344155	0.000764745	0.00371105	0.000225453	0.000226757	0.000425927	0.000283237	0.00323331	0.00279971	0.00510862	0.00388678	0.00234248	0.0045032	0.00260745	0.00508833	0.00560318	0.000861823
C0028	72	Male	168	60	21.2585	hepatocellular carcinoma	IV		/	No	training	0.00823846	0.00449381	0.00727617	0.00547101	0.00664719	0.00392152	0.000869862	0.00314701	0.00566364	0.00435512	0.00792409	0.00365415	0.0061206	0.00277029	0.005456	0.00354639	0.0040802	0.00260677	0.00514994	0.00345656	0.00497777	0.0034249	0.000737546	0.00372796	0.000262014	0.000256974	0.000454257	0.000325882	0.00330614	0.00282038	0.00495876	0.00430762	0.00254054	0.00462419	0.00270399	0.00517243	0.00542996	0.00085566
C0029	57	Female	167	77	27.6095	endometrial cancer	IV		/	No	training	0.00719286	0.00437675	0.00707815	0.00512448	0.00655175	0.00404347	0.00086022	0.00313459	0.00545718	0.00454991	0.00834738	0.00380628	0.00599863	0.00276529	0.00552018	0.00334715	0.00399118	0.00268091	0.00525559	0.0036017	0.00490259	0.00360157	0.000758091	0.00389497	0.000230563	0.000238961	0.000429033	0.00029692	0.00328673	0.00290434	0.00510569	0.00368957	0.00238363	0.00424477	0.00256266	0.00519086	0.00574028	0.000838677
C0030	89	Female	160	60	23.4375	colon cancer	IV		PR	No	testing	0.00748575	0.00411229	0.00727271	0.00491629	0.00662667	0.00393713	0.000859449	0.00305087	0.0054362	0.00431084	0.0079136	0.0035935	1.59648e-08	0.00561249	0.00260126	0.00524935	0.00306237	0.00395727	0.00263108	0.00554095	0.00348744	0.00498759	0.00350226	0.000769152	0.00381958	0.000251829	0.000246816	0.000469317	0.000315592	0.00320225	0.0028441	0.00359305	0.00423943	0.00246129	0.00494735	0.00268568	0.00524716	0.00571883
C0031	83	Male	173	53	17.7086	lung cancer	IV		PR	Yes	testing	0.00731687	0.00411112	0.00696434	0.00494216	0.00640146	0.00388368	0.000841901	0.00299136	0.00535539	0.00428669	0.00786535	0.00354452	0.00581168	0.00267746	0.00528876	0.00320215	0.00377555	0.00259927	0.00523347	0.00339904	0.00478826	0.00349062	0.000746736	0.00372363	0.000227303	0.000242203	0.000431767	0.000295006	0.00314031	0.0028395	0.00500424	0.00382467	0.00237356	0.00459864	0.00254476	0.00520348	0.00575456	0.000866336
C0032	51	Male	168	55	19.487	esophageal carcinoma	III		SD	No	testing	0.00784588	0.00454185	0.0074952	0.0055895	0.00669687	0.00406011	0.000867561	0.0032146	0.00569981	0.004605	0.00844197	0.0038771	0.00648367	0.00292813	0.00583518	0.00367736	0.00404722	0.00266226	0.00526749	0.00364512	0.00489671	0.00353972	0.000741484	0.00388465	0.000226882	0.000229596	0.000414227	0.000294075	0.00334137	0.00293161	0.00510378	0.00372163	0.00239245	0.00422756	0.00261648	0.00519659	0.00559697	0.00084962
C0033	86	Female	159	65	25.711	lung cancer	IV		PR	No	testing	0.00797282	0.00470186	0.00747482	0.00570623	0.00674141	0.00415708	0.000853317	0.00338646	0.0057886	0.00472107	0.00838492	0.00416386	0.00659274	0.00309567	0.00599087	0.00387734	0.00409642	0.00277535	0.00526854	0.00386015	0.00493647	0.00352621	0.000757279	0.00397104	0.000224923	0.000229548	0.000403487	0.000299639	0.00348392	0.00305916	0.00522476	0.00386311	0.00250739	0.00441056	0.00275532	0.00518876	0.00564229	0.000799543
C0034	48	Male	160	57	22.2656	gastric carcinoma	IIIC		/	Yes	training	0.00772978	0.00445685	0.00740381	0.00519637	0.00677621	0.00406708	0.000861463	0.00304941	0.0056891	0.00443004	0.00820654	0.00358267	0.0063639	0.00282534	0.00569142	0.00327948	0.00403066	0.00278072	0.00536497	0.00362122	0.00487962	0.00353216	0.00069411	0.00371218	0.000209302	0.000210312	0.000382609	0.000275972	0.00336983	0.00290069	0.00510465	0.00381945	0.00237804	0.00452475	0.00253251	0.00527416	0.00555327	0.000791169
C0035	53	Male	180	61	18.8272	gastric carcinoma	IIIC		SD	No	training	0.00700109	0.00415275	0.00702409	0.00493708	0.00646867	0.0039297	0.000872963	0.0030552	0.00536507	0.00455199	0.00842502	0.00375275	0.00578972	0.00262359	0.00547603	0.00325615	0.00381111	0.00257129	0.00539566	0.00350275	0.00490911	0.00352203	0.000785649	0.00385179	0.000235082	0.00024714	0.000453318	0.000310109	0.00319888	0.00283994	0.00518549	0.00362013	0.0023325	0.00423249	0.00248895	0.00534896	0.00580177	0.00089899
C0036	74	Female	160	62	24.2188	lung cancer	IV		/	No	training	0.00791447	0.00438035	0.00741384	0.00560389	0.00647571	0.00397086	0.000835323	0.00333604	0.00552951	0.004545	0.00801552	0.00404305	0.0060782	0.00290744	0.00560541	0.00372311	0.00399266	0.00263722	0.00535601	0.00364525	0.00495344	0.00347818	0.000811796	0.00395569	0.000261724	0.000264149	0.000471074	0.000329668	0.00329441	0.00296855	0.00520161	0.00429112	0.00260336	0.00485859	0.00290544	0.00527089	0.00575067	0.000864223
C0037	74	Female	157	58	23.5304	colon cancer	IV		/	No	training	0.00747261	0.00431201	0.00724003	0.00522635	0.00641168	0.00399217	0.000854162	0.00319299	0.0053868	0.0044162	0.00796083	0.00384734	0.00587196	0.00280865	0.00540469	0.00342229	0.00386895	0.00257349	0.00530946	0.00353665	0.00481279	0.00346064	0.000775155	0.00385166	0.000238811	0.000242234	0.000447257	0.000307566	0.00320089	0.00290588	0.00511494	0.00403002	0.00248058	0.00467169	0.00274342	0.0051194	0.00571467	0.000844161
C0038	71	Male	178	80	25.2493	duodenal carcinoma	IV		/	No	training	0.00775768	0.00440945	0.00726574	0.00518394	0.00627278	0.0037848	0.000807861	0.00305446	0.00566941	0.00425015	0.00776415	0.00370691	0.00530367	0.00272815	0.00517286	0.00321928	0.00411866	0.00298203	0.00566297	0.00386539	0.00497859	0.00353317	0.000754381	0.00391156	0.000342389	0.000366811	0.000590061	0.000469509	0.00308562	0.00300272	0.00507521	0.00428346	0.00265076	0.00495821	0.00285021	0.00512955	0.00565528	0.000839625
C0039	68	Male	169	79	27.6601	renal carcinoma	IV		SD	No	training	0.00703005	0.0042023	0.00688303	0.004872	0.00648346	0.00401412	0.000864749	0.00297248	0.00542126	0.0044138	0.00831971	0.00353178	0.00596792	0.00268427	0.00543955	0.00316487	0.00373896	0.0026413	0.00518878	0.00338899	0.00479598	0.00356679	0.000730788	0.00373015	0.000209953	0.000221229	0.000400499	0.000275041	0.00316622	0.00289586	0.00504742	0.00343455	0.00231351	0.00420662	0.00238441	0.00525908	0.00596013	0.000881351
C0040	65	Female	150	52	23.1111	gastric carcinoma	IV		/	No	testing	0.0073266	0.00469381	0.00728639	0.0058025	0.00633109	0.00423101	0.000866296	0.0036843	0.00535574	0.00495175	0.00839092	0.00463634	0.00598629	0.00327801	0.00581094	0.00417665	0.00391769	0.00269124	0.00518145	1.73308e-08	0.00392282	0.00492875	0.00365045	0.000852587	0.00431628	0.000232718	0.000252145	0.000434777	0.000311382	0.00335439	0.00319765	0.00466321	0.00392935	0.00263688	0.00452791	0.00299871	0.00499939	0.00587796
C0041	73	Male	173	57	19.0451	gastric carcinoma	IV		PD	No	testing	0.00803201	0.00429294	0.00728124	0.00518814	0.00648905	0.00381792	0.000804346	0.00303874	0.00572032	0.00433829	0.00768796	0.00358401	0.00581708	0.0027256	0.00531829	0.0032436	0.00401967	0.00272443	0.0054161	0.00361271	0.00491402	0.00337242	0.000701847	0.00370506	0.000279679	0.000274159	0.000473183	0.000349433	0.00320096	0.00285378	0.00503248	0.00443148	0.00253666	0.00492641	0.00275127	0.00531892	0.00554462	0.000790754
C0042	85	Female	153	43	18.369	lung cancer	IV		SD	No	training	0.00729137	0.00373946	0.00677662	0.00454943	0.00608733	0.00357218	0.00081124	0.00308027	0.00507252	0.00409102	0.00707454	0.00355653	0.00494181	0.00252478	0.00468581	0.00300989	0.00381067	0.00246328	0.00525758	0.00322626	0.00506229	0.00331394	0.000826864	0.00380251	0.000300734	0.000292156	0.000545533	0.000351498	0.00306229	0.00278937	0.00493698	0.00474802	0.00259588	0.00549104	0.00288813	0.00523463	0.00557489	0.00090303
C0043	62	Male	168	60	21.2585	lung cancer	IV		PR	Yes	training	0.00751161	0.00452642	0.00722177	0.00547199	0.00661081	0.00412139	0.000871237	0.00329528	0.00560264	0.00470019	0.00854715	0.00409251	0.00631046	0.00296202	0.00574735	0.00371713	0.00402481	0.00267599	0.00522528	1.72912e-08	0.00368929	0.00496056	0.00363538	0.000785213	0.00401497	0.000220775	0.000227985	0.000404131	0.000282746	0.00338007	0.00301212	0.00412	0.00373724	0.00242385	0.00423604	0.00267065	0.00515839	0.00574197
C0044	61	Male	163	50	18.8189	lung cancer	IV		PR	No	training	0.00763472	0.00490751	0.00729114	0.00585833	0.00657243	0.00423748	0.000842392	0.00345771	0.00568343	0.00468275	0.00824448	0.00410589	0.00647863	0.00320997	0.00593569	0.00403325	0.00396948	0.00282711	0.00505452	0.00384765	0.00476769	0.00354921	0.000717222	0.00394519	0.000245404	0.000258845	0.000413134	0.000333591	0.00336581	0.00308943	0.00506123	0.00385903	0.00264825	0.00427371	0.00283603	0.0051866	0.00572184	0.000800306
C0045	64	Male	172	57	19.2672	gastric carcinoma	II		/	Yes	training	0.00758277	0.00429094	0.00725845	0.00529442	0.00670065	0.00401279	0.000877738	0.00320257	0.00556549	0.00441854	0.00825998	0.00378423	0.00624069	0.00282587	0.00561656	0.00351274	0.00386506	0.00259977	0.00526929	0.00349729	0.00493451	0.00356239	0.000777561	0.00386008	0.000225927	0.000226847	0.000432705	0.00028618	0.00330277	0.00290496	0.00510976	0.00391808	0.00239933	0.00447764	0.00266009	0.00533325	0.00569828	0.000886317
C0046	58	Male	168	63	22.3214	renal carcinoma	IV		SD	Yes	training	0.00787972	0.00447041	0.00742884	0.00535396	0.00658659	0.00401883	0.000844179	0.00309816	0.00559938	0.0043351	0.00795011	0.00362072	0.00625887	0.00288236	0.00567922	0.00347237	0.00392709	0.00270363	0.0052476	0.0035495	0.00478224	0.00340239	0.000711964	0.00370908	0.000228184	0.000230891	0.000414335	0.000294518	0.00326211	0.00290349	0.00503949	0.00386451	0.00248506	0.00455011	0.00264129	0.00514451	0.00552488	0.000807497
C0047	86	Male	168	75	26.5731	lung cancer	IV		/	No	training	0.00749699	0.00471749	0.00729274	0.00573838	0.0065176	0.00426333	0.000857502	0.0035983	0.00556617	0.00495581	0.00838806	0.00453574	0.00625857	0.00326567	0.00590158	0.0040043	0.00405526	0.00281858	0.00527408	0.00398911	0.00498069	0.00365803	0.000829807	0.00423059	0.000228617	0.000242736	0.000419952	0.000315486	0.00344509	0.00321777	0.00534956	0.00384059	0.002604	0.00450812	0.00290479	0.00512935	0.00575686	0.000814992
C0048	50	Female	168	57	20.1956	lung cancer	IV		PD	No	testing	0.00744179	0.0039119	0.00719402	0.00456441	0.00624905	0.0036689	0.000810615	0.00283867	0.00528517	0.0041523	0.00773341	0.00333243	0.00515336	0.00238763	0.00499673	0.00275188	0.00386591	0.00260819	0.00544454	0.00328811	0.00501532	0.00335506	0.000753696	0.00366208	0.000253905	0.000256264	0.000486351	0.00030385	0.00306797	0.00271973	0.00503616	0.00434526	0.0024244	0.00528611	0.00263559	0.00517975	0.00547453	0.000825457
C0049	84	Male	165	69	25.3444	lung cancer	IV		PR	No	training	0.00761313	0.0042585	0.00718353	0.00520131	0.0063242	0.00387898	0.000833621	0.00298227	0.00535434	0.00427271	0.00784891	0.00353691	0.00598833	0.00272917	0.00544543	0.00331	0.00376649	0.00256551	0.00514012	0.00339396	0.00467933	0.00339223	0.000728311	0.00360309	0.000213415	0.000216917	0.000411818	0.000274037	0.00313671	0.00274224	0.00491342	0.00377701	0.00233833	0.00443369	0.00254379	0.0050207	0.00556877	0.000833675
C0050	69	Male	182	90	27.1706	lung cancer	IV		/	No	training	0.00739662	0.0044795	0.00739531	0.00531842	0.00663652	0.00397524	0.00085882	0.00313757	0.00559351	0.00450983	0.00854666	0.003823	0.00626624	0.00281597	0.00564408	0.0034526	0.0039387	0.00265603	0.0052928	0.00363042	0.00488815	0.00345338	0.00074171	0.00385762	0.000210706	0.00021273	0.00040309	0.000284121	0.00331777	0.00286685	0.00509935	0.00370621	0.00238047	0.00439629	0.0025862	0.0052118	0.00542561	0.000824867
C0051	56	Male	160	64	25	lung cancer	III		/	No	training	0.00757379	0.00428424	0.0073698	0.00535287	0.00654924	0.00389575	0.000842362	0.00320342	0.00556752	0.00452627	0.00830285	0.00385796	0.00617433	0.00284131	0.00565536	0.00349773	0.0040984	0.00259579	0.00534887	0.00360313	0.00490858	0.00344821	0.000748349	0.00387279	0.000248469	0.000234375	0.000434509	0.000311553	0.003318	0.00287459	0.00516137	0.00407454	0.00240374	0.00452836	0.00271829	0.0052265	0.00538483	0.000834407
C0052	79	Male	169	60	21.0077	mediastinal tumor	II		PR	No	training	0.0078448	0.00440207	0.00731106	0.00538823	0.00637648	0.00394872	0.000838165	0.00307752	0.00549657	0.00445089	0.00801201	0.00372997	0.0061767	0.00282405	0.00561814	0.00346987	0.00387546	0.00262693	0.00516161	0.00354703	0.00471078	0.00343584	0.000732803	0.0036821	0.00020217	0.000213668	0.000385646	0.000268493	0.00326526	0.00283412	0.00496105	0.00373751	0.00235311	0.00437792	0.00258274	0.00503031	0.00543541	0.000803452
C0053	72	Female	160	68	26.5625	colon cancer	IV		SD	No	training	0.00741132	0.0048274	0.00742088	0.00594139	0.00655575	0.00433377	0.000868236	0.00377646	0.00554086	0.00518518	0.00882915	0.00498994	0.00638644	0.00337418	0.00609672	0.00427207	0.00407511	0.00278004	0.00517892	0.0041259	0.00506747	0.00370462	0.000884668	0.00448948	0.00020088	0.000214326	0.000375232	0.000284746	0.00363999	0.00333661	0.00548902	0.00370721	0.00259287	0.00433247	0.00296591	0.00504151	0.00582065	0.000802777
C0054	65	Male	168	49	17.3611	esophageal carcinoma	IV		SD	Yes	testing	0.00823548	0.00440578	0.00755479	0.0056886	0.00667135	0.0040624	0.000850084	0.00345629	0.00543193	0.00445062	0.00768598	0.00405284	0.00610524	0.00296266	0.00559187	0.00381204	0.00394123	0.00252289	0.00524248	0.00357391	0.00477173	0.00333555	0.000764292	0.00382787	0.000247458	0.000248676	0.000450715	0.000313709	0.00336149	0.00289761	0.00512073	0.00406001	0.00430527	0.00248413	0.00473417	0.00287947	0.00491027	0.00535666
C0055	64	Female	164	72	26.7698	lung cancer	III		/	No	training	0.00748898	0.00450428	0.00717334	0.00548095	0.00651247	0.0040292	0.000836801	0.00332257	0.0054887	0.00466013	0.0082635	0.00416514	0.00632206	0.00299532	0.00577263	0.00376142	0.00399375	0.00267985	0.00507033	0.00379198	0.00485972	0.0034949	0.000769743	0.00397741	0.000205386	0.00022107	0.00038112	0.00027898	0.00342443	0.00298775	0.00510429	0.00365027	0.00238584	0.00417584	0.0026699	0.00500567	0.00543824	0.000778891
C0056	69	Female	157	56	22.719	lung cancer	IV		SD	No	training	0.00790461	0.00445429	0.00746827	0.00559736	0.00637834	0.00396149	0.000830135	1.28391e-08	0.00344585	0.00551985	0.00460446	0.00802144	0.00423807	0.0059732	0.00298525	0.00562218	0.00375692	0.00407242	0.00262137	0.00528455	0.00374991	0.00494242	0.00342943	0.000792426	0.00405799	0.000249681	0.000247807	0.000456518	0.00031941	0.00340805	0.00304411	0.00421922	0.00429893	0.00256918	0.00481096	0.0029414	0.00501868	0.00546275
C0057	51	Female	164	48	17.8465	breast cancer	IV		/	No	training	0.00813431	0.00452191	0.00744826	0.00534032	0.00681067	0.00389106	0.000837602	0.00300951	0.00582308	0.00436778	0.00812426	0.00352924	0.00653629	0.00276874	0.00569111	0.00331905	0.00426182	0.00277999	0.0053108	0.00364015	0.00494845	0.00343105	0.000663201	0.00366712	0.000247866	0.000245034	0.000412665	0.000310362	0.00344049	0.00285456	0.00499181	0.00400072	0.00242181	0.00440139	0.00251207	0.00525217	0.0053044	0.000766758
C0058	61	Female	162	56	21.3382	lung cancer	IV		/	No	training	0.00793155	0.00440036	0.00741115	0.00551467	0.00656298	0.00390974	0.000826606	0.00323401	0.00553983	0.00443919	0.00808367	0.00396616	1.54636e-08	0.00637749	0.00287041	0.0056739	0.0036368	0.00400309	0.00255013	0.00520784	0.00363832	0.00484759	0.00336857	0.000740891	0.00382767	0.000225521	0.000214356	0.00040711	0.000286107	0.00339597	0.00286604	0.00396517	0.00398464	0.00238164	0.00441931	0.00269965	0.00504574	0.00529612
C0059	33	Female	160	55	21.4844	gastric carcinoma	IV		/	No	training	0.0084769	0.00475558	0.00707318	0.00558969	0.00635015	0.00404537	0.000771689	0.00330639	0.0058298	0.00467388	0.00750344	0.00396125	0.00550572	0.00307817	0.00528566	0.0036997	0.00429968	0.00317444	0.00525314	0.00401428	0.00491923	0.00377754	0.000691704	0.00406681	0.000363525	0.000448208	0.000546805	0.000539375	0.00313147	0.00319807	0.00483385	0.00437786	0.00295793	0.00465496	0.00299948	0.00538901	0.00623136	0.000790313
C0060	55	Female	160	70	27.3438	tongue cancer	IV		PD	No	training	0.00805886	0.00444331	0.00744224	0.00540256	0.00666208	0.00396235	0.00084209	0.00306902	0.00573186	0.00444889	0.00813236	0.00364176	0.00651031	0.0028345	0.00577441	0.00344696	0.00404061	0.00269721	0.00528662	0.0036166	0.00484073	0.00342143	0.000693175	0.00366037	0.000217546	0.000221368	0.000403506	0.000281219	0.0033688	0.00284851	0.00509733	0.00361893	0.0038309	0.00234343	0.00435284	0.00254071	0.00518434	0.00529072
C0061	85	Male	152	50	21.6413	colon cancer	IV		/	No	training	0.00804776	0.00440065	0.00747026	0.00541044	0.00661215	0.00395262	0.000845538	0.00311744	0.00567187	0.00444568	0.0082299	0.00374485	0.00628419	0.00279467	0.0056393	0.00343633	0.00406679	0.00268002	0.0053768	0.00363947	0.0048678	0.00349681	0.000738481	0.0037831	0.000225085	0.000232216	0.000416429	0.000285369	0.00334	0.00289268	0.00508759	0.00391579	0.00238955	0.00451296	0.00261412	0.00518328	0.00560468	0.000820033
C0062	69	Male	165	46	16.8962	esophageal carcinoma	IV		PD	Yes	training	0.00845632	0.00477182	0.0076887	0.00577974	0.00676289	0.00399024	0.000828482	0.00327847	0.00581372	0.00452467	0.0080581	0.00390372	0.00641898	0.00297911	0.00580214	0.00378016	0.00423396	0.00275981	0.00536654	0.00376961	0.00496216	0.00342901	0.00070413	0.00386974	0.000268499	0.000272123	0.000467332	0.000334075	0.00340413	0.00293333	0.00508853	0.00435077	0.00257304	0.00462802	0.00280463	0.00511469	0.00527168	0.000756452
C0063	61	Male	170	72	24.9135	colon cancer	IV		/	No	training	0.00772801	0.00449698	0.00743605	0.00547393	0.00658753	0.0040199	0.000810986	0.00320023	0.00565648	0.00449545	0.00825383	0.00393411	0.00643369	0.00287167	0.00572234	0.0035681	0.0040062	0.00269625	0.00518172	0.00373374	0.00485652	0.00342451	0.00070122	0.00384839	0.000217628	0.000217693	0.000384053	0.000282918	0.00340741	0.00290681	0.00507123	0.00387654	0.00240799	0.0043872	0.00265839	0.00505716	0.00539338	0.000752308
C0064	43	Female	155	50	20.8117	colon cancer	IV		/	No	training	0.00770915	0.00442793	0.00733851	0.00540653	0.00651292	0.00401458	0.000820948	0.00320213	0.00562231	0.00457291	0.00830787	0.00400586	0.0062782	0.00289479	0.00568965	0.00359238	0.00394723	0.00261653	0.00517068	0.0036769	0.00485513	0.00345302	0.000727508	0.00388197	0.000220577	0.000219018	0.000405618	0.000290989	0.00336885	0.00294017	0.00505197	0.00383553	0.00240119	0.00439934	0.00264078	0.00498253	0.00569512	0.000772757
C0065	63	Male	165	55	20.202	lung cancer	IV		SD	No	training	0.00790492	0.0046799	0.00750086	0.00568609	0.00687229	0.00417494	0.00085224	0.00333856	0.00588716	0.00470981	0.00851795	0.00409179	0.00686804	0.00314139	0.00610528	0.00385269	0.00404437	0.00275351	0.005143	0.00380253	0.00489338	0.00347018	0.000712419	0.00388609	0.000215209	0.000215072	0.000379951	0.000288731	0.00348842	0.00302878	0.005138	0.00362359	0.00241055	0.00418262	0.00264901	0.00517612	0.0055399	0.000779622
C0066	64	Male	172	85	28.7317	gastric carcinoma	IV		SD	No	training	0.0083276	0.004368	0.00764924	0.0054028	0.0065554	0.00385492	0.000835899	0.00316613	0.00570533	0.0043745	0.00802552	0.00376356	0.0059958	0.00276719	0.00549816	0.00340806	0.00411971	0.00269104	0.00540408	0.00365179	0.00489506	0.00333911	0.000720025	0.00379219	0.000249417	0.000240903	0.00043992	0.000313331	0.00333046	0.0028983	0.00510605	0.00436046	0.00249885	0.00495699	0.00279172	0.00507607	0.00552357	0.000792118
C0067	61	Male	173	78	26.0617	lung cancer	IV		SD	No	training	0.00747179	0.00474451	0.00727586	0.00577486	0.00660866	0.00421145	0.000857529	0.00358467	0.00555333	0.00492214	0.0086134	0.00464324	0.00640923	0.00318192	0.005958	0.00404177	0.00399339	0.00269335	0.0050503	0.00394931	0.00490517	0.0035441	0.000787054	0.0041953	0.000199247	0.000208137	0.000366567	0.000274817	0.00354616	0.00319141	0.00528466	0.00357036	0.00244277	0.0040928	1.49406e-08	0.00277334	0.00499529	0.00560764
C0068	73	Male	165	63	23.1405	colon cancer	IV		/	No	training	0.00931944	0.00431134	0.0074426	0.00567462	0.0064054	0.0033837	0.000773779	0.00324074	0.00617366	0.00400083	0.00700911	0.00359512	0.00572925	0.0026095	0.00514408	0.00355349	0.00462895	0.002764	0.00527186	0.00359496	0.00522032	0.00308704	0.000671987	0.00373048	0.000425073	0.000401812	0.000607906	0.000470678	0.00333686	0.00283692	0.00481841	0.00596168	0.00296878	0.00566764	0.00324362	0.00531786	0.00501258	0.000779795
C0069	67	Female	158	45	18.026	gastric carcinoma	IV		/	No	training	0.00878194	0.00406127	0.00687909	0.00499632	0.00667112	0.00364149	0.000731441	0.00287195	0.00589961	0.00408781	0.0072159	0.00332219	0.00576967	0.00257565	0.00503095	0.00319006	0.00419273	0.00274804	0.0051476	0.00342671	0.00537196	0.00339191	0.000676676	0.00355863	0.000366278	0.00036719	0.000616877	0.000401817	0.00324722	0.00283195	0.00474813	0.00474919	0.00258811	0.00497801	0.00265118	0.00537592	0.00548983	0.000772286
C0070	76	Female	152	50	21.6413	lung cancer	IV		/	No	testing	0.00832293	0.00426956	0.00736099	0.00505453	0.00664048	0.00368021	0.000788908	0.0031086	0.00602574	0.00417535	0.00756906	0.00351415	0.00583168	0.00266877	0.00523614	0.00316946	0.00426042	0.00273697	0.0053331	0.00354128	0.00522464	0.0033366	0.000663615	0.00375267	0.000351713	0.000314194	0.000526106	0.000400207	0.00337869	0.00290652	0.00493189	0.0049322	0.00270344	0.00521328	0.00285904	0.00539916	0.00532817	0.000760527
C0071	73	Male	165	62	22.7732	colon cancer	IV		/	No	training	0.00786824	0.00407833	0.00744191	0.00471107	0.00630382	0.00355743	0.00081692	0.00272836	0.00556223	0.00404394	0.0077609	0.00316549	1.08656e-08	0.00536671	0.00237668	0.00504634	0.00273073	0.0040472	0.00272437	0.00551644	0.00339657	0.00491729	0.00324043	0.00068235	0.00353235	0.000264186	0.000255896	0.000475979	0.000323534	0.00313723	0.0027364	0.00317151	0.00425862	0.00240844	0.00509762	0.00254165	0.00505314	0.00521549
C0072	79	Female	158	46	18.4265	colon cancer	IV		/	No	training	0.00882911	0.00469037	0.00738514	0.00598259	0.00668784	0.00383263	0.000806199	0.00344893	0.0060307	0.00443235	0.00754563	0.00394517	0.00639822	0.00302369	0.00562159	0.00396822	0.00437689	0.00276717	0.00512222	0.00382963	0.00500996	0.00325167	0.000688237	0.00385944	0.000350336	0.0003539	0.000512618	0.000423644	0.00338022	0.00296622	0.00488319	0.00508617	0.00279684	0.00488151	0.00305451	0.00535855	0.00523861	0.00078841
C0073	88	Male	170	45	15.5709	lung cancer	III		/	Yes	testing	0.00737422	0.0042078	0.00712931	0.0048385	0.0065409	0.00389282	0.000863538	0.0029465	0.00551111	0.00435595	0.00820039	0.00356491	1.40873e-08	0.00583735	0.00267252	0.00548146	0.0030748	0.00392078	0.00269651	0.0053673	0.00352065	0.00488285	0.00349809	0.000743303	0.00371935	0.000215578	0.000226045	0.00041497	0.000279619	0.00325194	0.00287688	0.00355792	0.00366773	0.00233341	0.00447533	0.00243556	0.00523425	0.00578442
C0074	59	Female	156	49	20.1348	lung cancer	IV		SD	No	training	0.00780531	0.00442266	0.00749726	0.0051508	0.00689078	0.00398207	0.00085751	0.00308218	0.00569791	0.0044249	0.00833105	0.00369251	0.00639036	0.002765	0.00576843	0.00324991	0.00407437	0.0027474	0.00531998	0.0036628	0.00502948	0.00342707	0.000704864	0.00373853	0.000209356	0.000209811	0.000395829	0.000279281	0.00341429	0.00284839	0.00506064	0.00379783	0.00234811	0.00449151	0.00257206	0.00528771	0.00547242	0.000781746
C0075	79	Female	156	69	28.3531	colon cancer	IIIB		/	No	testing	0.00833499	0.00464556	0.00776734	0.00587425	0.00688283	0.0040693	0.000867425	0.00337323	0.0058293	0.00462152	0.00856293	0.0041245	0.00669233	0.00292314	0.00595949	0.00385042	0.00421673	0.00264455	0.0053339	0.00383309	0.00496045	0.00342646	0.000741895	0.00395554	0.000222108	0.000219039	0.000401043	0.000291438	0.00351402	0.00290016	0.00515539	0.0040911	0.00241707	0.00438572	0.00278286	0.00511901	0.005492	0.000776884
C0076	64	Male	NA	NA	NA	renal carcinoma	IV		SD	No	training	0.00856479	0.00447784	0.00772853	0.00549498	0.00668728	0.00386142	0.000824401	0.00307565	0.00586346	0.00425468	0.00791736	0.00362065	0.00620261	0.00284366	0.00566709	0.0034686	0.00406182	0.002703	0.0053091	0.00361609	0.00482498	0.00329137	0.000661837	0.00361905	0.000249478	0.000239238	0.000422246	0.000314838	0.00325486	0.00283792	0.00493662	0.00361569	0.00425779	0.00245469	0.00478985	0.00269807	0.0051039	0.00525684
C0077	75	Male	172	60	20.2812	gastric carcinoma	II		/	Yes	testing	0.0079765	0.00481428	0.00757817	0.00599304	0.00662398	0.00421062	0.000846409	0.0036815	0.00568937	0.00490248	0.00847951	0.00461442	0.00651285	0.0032893	0.00599106	0.00423278	0.00407029	0.00276152	0.00519909	0.00399878	0.00494798	0.00355377	0.000801259	0.00423486	0.00022318	0.000233531	0.000408242	0.000303716	0.00352478	0.00318479	0.00527341	0.00402734	0.00261687	0.00462312	0.00302555	0.00505237	0.00558108	0.000774539
C0078	52	Male	170	80	27.6817	bladder cancer	IV		PR	No	training	0.00770186	0.00481253	0.00747145	0.00588861	0.00672695	0.0042492	0.000863319	0.00356224	0.00577202	0.00498987	0.00881589	0.00456845	0.00669603	0.00327203	0.00607181	0.00413505	0.00403457	0.00276533	0.00513131	0.00396845	0.0049688	0.00356146	0.000799489	0.00419592	0.000210688	0.000213619	0.00038272	0.000289222	0.00352388	0.00317959	0.00525501	0.00362108	0.00248363	0.00422098	0.00282118	0.00511024	0.0056414	0.000787391
C0079	75	Female	165	57	20.9366	lung cancer	IV		/	No	testing	0.00777923	0.00438772	0.00741574	1.70724e-08	0.00544118	0.00661168	0.00394449	0.000842901	0.00323018	0.00561757	0.00449349	0.00822899	0.00393954	0.00640222	0.00290027	0.00574821	0.00358375	0.00394469	0.00258683	0.00523551	0.00368174	0.00486399	0.00337691	0.000739749	0.0038252	0.000220593	0.000215079	0.000405061	0.000286629	0.00336426	0.00293074	1.70724e-08	0.00395526	0.00384203	0.0023779	0.0044571	0.00269429	0.00511161
C0080	68	Female	164	57	21.1927	colon cancer	IV		/	No	training	0.0083534	0.00456829	0.00746428	0.00551177	0.00720779	0.00395476	0.000850815	1.56377e-08	0.00314294	0.00591106	0.00434048	0.00804221	0.00369181	0.0070647	0.00291283	0.00590398	0.00362629	0.00408369	0.00265526	0.00508816	0.00357722	0.00495425	0.00332332	0.000674923	0.00362758	0.00025014	0.000226574	0.000411568	0.000298133	0.0034715	0.00283769	0.00367487	0.00396043	0.00234445	0.00439375	0.00257891	0.00538665	0.00528864
C0081	56	Female	162	60	22.8624	lung cancer	IV		/	No	training	0.00802582	0.00484307	0.00771267	0.00586447	0.00661116	0.00417512	0.000875894	0.00353273	0.00569624	0.00487005	0.00853758	0.00438966	0.00642581	0.00318199	0.00600156	0.003982	0.00398423	0.00272565	0.00520965	0.00383629	0.00486197	0.0034999	0.000787962	0.0040745	0.000215807	0.000225099	0.000403838	0.000293117	0.00346501	0.00314008	0.00529433	0.00395487	0.00258086	0.00458567	0.00290513	0.00510658	0.00572549	0.000814708
C0082	70	Male	178	72	22.7244	pancreatic cancer	IV		/	No	training	0.00783131	0.00456944	0.00738831	0.00552661	0.0066681	0.00405652	0.000841648	0.00325045	0.00565533	0.00449679	0.00814207	0.00395784	0.00647131	0.00296575	0.0057505	0.00364725	0.00397158	0.00267358	0.00517953	0.00371842	0.00481253	0.00344745	0.000727286	0.00383502	0.000210778	0.000217328	0.000388147	0.000283642	0.00338518	0.00296464	0.00506214	0.00378396	0.00242668	0.00433416	0.0026473	0.00511722	0.00554018	0.00078874
C0083	65	Female	171	69	23.597	thyroid cancer	IV		/	No	testing	0.00781079	0.00477916	0.0074181	0.00514173	0.00688639	0.00419302	0.000866718	0.00305496	0.00591383	0.00466561	0.00853011	0.00370096	0.0063027	0.00296974	0.00582591	0.00331341	0.00407962	0.00288935	0.00517406	0.00362197	0.00499526	0.00356207	0.000688495	0.00375089	0.00019042	0.000197528	0.000333604	0.000260715	0.00343034	0.00301192	0.00507909	0.00354979	0.00242028	0.00432658	0.00243224	0.00531986	0.00577007	0.000792804
C0084	76	Female	146	52	24.3948	Lymph node metastasis carcinoma	IV		/	No	training	0.00743894	0.00448633	0.00728368	1.57658e-08	0.00540693	0.00654146	0.0040899	0.000821478	0.0032621	0.00559764	0.0046138	0.00855886	0.00411201	0.00636106	0.00296008	0.00581667	0.00364523	0.00397089	0.00266483	0.00509803	0.00377632	0.00487752	0.00347527	0.000730871	0.00398903	0.000211719	0.000209575	0.000369424	0.000274924	0.00340406	0.00295169	0.00410176	0.00366189	0.00238184	0.00422776	0.00260836	0.00499415	0.00565521
C0085	68	Female	168	51	18.0697	gastric carcinoma	IV		SD	No	training	0.00825368	0.00447382	0.00732285	0.00539069	0.00679462	0.00393025	0.000831816	1.68319e-08	0.0031392	0.00591729	0.0043765	0.00801007	0.00374028	0.00646387	0.00286555	0.00568228	0.00353332	0.00408364	0.0027705	0.00518808	0.0036973	0.00494104	0.00338266	0.000687213	0.00371561	0.000257713	0.000256434	0.000425157	0.000320597	0.00335431	0.00289268	0.00374099	0.0040592	0.00242925	0.00449033	0.00261272	0.00525435	0.00543841
C0086	59	Female	156	64	26.2985	lung cancer	IV		PR	No	training	0.00812816	0.00458256	0.007774	0.0053961	0.00669143	0.004082	0.000855339	0.0031863	0.00575011	0.00450949	0.00817806	0.00378989	0.00610686	0.00294139	0.00576317	0.00346494	0.00396436	0.00271671	0.00543475	0.00364016	0.0047981	0.00339701	0.000738733	0.00371418	0.000233077	0.000229813	0.000428186	0.000298741	0.00332014	0.00295388	0.0051692	0.00398135	0.00250596	0.00483544	0.0027249	0.00514812	0.00568603	0.000809409
C0087	60	Female	160	57	22.2656	gastric carcinoma	IV		/	No	testing	0.00831497	0.00469574	0.00773521	0.00565099	0.0068214	0.0040139	0.000819147	0.00320786	0.00588778	0.0044613	0.00813642	0.00380754	0.00673987	0.00302977	0.00590415	0.00369606	0.0041292	0.00274828	0.00523744	0.00377652	0.0047964	0.00327293	0.000660955	0.00368794	0.000236071	0.000229208	0.0004074	0.000307413	0.00340022	0.00290182	0.00498817	0.00396151	0.00246365	0.00451129	0.00269818	0.0050927	0.00540433	0.000721676
C0088	89	Male	165	55	20.202	cholangiocarcinoma	IV		/	Yes	training	0.00761227	0.00473259	0.00737752	0.00548033	0.00693545	0.00437286	0.000879789	0.00346871	0.00574487	0.00480547	0.00842449	0.00423466	0.0065006	0.00322631	0.00591878	0.003813	0.00387767	0.00277021	0.00517188	0.00378626	0.00495365	0.00363504	0.000786177	0.0040586	0.000211435	0.00022077	0.000391344	0.000288348	0.0034294	0.0031742	0.00520972	0.00361637	0.00253554	0.00443451	0.00273792	0.00536247	0.00601543	0.000831847
C0089	62	Male	172	88	29.7458	cholangiocarcinoma	IV		SD	Yes	training	0.00849392	0.00475023	0.00766738	0.00602926	0.00681302	0.00408828	0.00083494	0.00355806	0.00586518	0.00459931	0.00814618	0.00423829	0.00663109	0.00318444	0.00589076	0.00410422	0.00418691	0.00276875	0.00522073	0.00394134	0.0049906	0.00340269	0.000748731	0.00403653	0.000247428	0.000245076	0.000431198	0.000315213	0.0034601	0.00302959	0.00506459	0.00439015	0.00262009	0.00480026	0.00301322	0.00512407	0.0053794	0.000774927
C0090	48	Male	170	73	25.2595	hepatocellular carcinoma	IV		SD	Yes	training	0.00914715	0.00456766	0.00699882	0.00554478	0.00657977	0.00364278	0.000749244	0.00320508	0.00598887	0.00429727	0.00734359	0.00366004	0.00587573	0.00275754	0.0051007	0.0037276	0.00426045	0.00285038	0.00496359	0.00346197	0.00511795	0.00329011	0.000660344	0.00372736	0.000377256	0.000385916	0.000603561	0.000434512	0.00324263	0.00296768	0.00473421	0.0036605	0.00506637	0.002852	0.00498354	0.0027829	0.00548059	0.00555615
C0091	59	Female	162	50	19.052	metastatic hepatic carcinoma	IV		/	No	training	0.00820181	0.00473465	0.00762546	0.00566973	0.00707314	0.00422229	0.000872504	0.003305	0.00598112	0.00458019	0.00843524	0.00396438	0.00687859	0.00303238	0.0060814	0.00371595	0.00408892	0.00281029	0.00530115	0.00380936	0.00489036	0.00348627	0.000713584	0.00383194	0.000207735	0.000210587	0.000387484	0.0002857	0.00353152	0.00303195	0.00523307	0.00368201	0.00239	0.00431681	0.00259492	0.00524006	0.00540779	0.000776346
C0092	83	Male	164	58	21.5645	lung cancer	IV		/	No	training	0.00832249	0.00428655	0.00756686	0.00503453	0.00681423	0.00375656	0.000833821	0.00302386	0.00583908	0.00421947	0.00789447	0.00348935	0.00595199	0.00270903	0.00547109	0.0032186	0.00415781	0.00273983	0.0054261	0.00352633	0.00502257	0.00328594	0.000686174	0.00362854	0.000274289	0.000257843	0.000480606	0.000331383	0.00328224	0.00283433	0.00507738	0.00441232	0.00247726	0.00503012	0.00269357	0.00520285	0.00518176	0.000790189
C0093	54	Male	168	60	21.2585	gastric carcinoma	IV		SD	No	testing	0.008017	0.00473693	0.00692212	0.00595805	0.0072706	0.00427434	0.000858975	0.00375539	0.00594044	0.0048443	0.00780474	0.00451292	0.00719815	0.00345626	0.00601645	0.00444392	0.00389461	0.00271003	0.00471373	0.00382208	0.00511331	0.00350794	0.000763726	0.00404035	0.000259135	0.000261041	0.000406374	0.00031884	0.00358125	0.00321571	0.00501144	0.00407099	0.00265368	0.00429525	0.00296193	0.00575637	0.00579595	0.000855274
C0094	93	Male	175	75	24.4898	lung cancer	IV		/	No	training	0.00810762	0.00477694	0.00755052	0.00595184	0.00682045	0.00417676	0.000846549	0.00356299	0.00576105	0.00472572	0.00827495	0.00446041	0.00675102	0.00324904	0.00604668	0.00412889	0.00405849	0.0027045	0.00510773	0.00393757	0.00478334	0.00338329	0.000750032	0.00397901	0.000213893	0.000211427	0.000378099	0.000287898	0.00351962	0.00302712	0.0051146	0.00386322	0.00249169	0.00438053	0.00284803	0.0049909	0.00548571	0.00073567
C0095	51	Male	169	80	28.0102	prostatic cancer	IV		/	Yes	training	0.00764517	0.00495361	0.00757044	0.00625123	0.00670146	0.00424379	0.000866984	1.56634e-08	0.00388288	0.00570785	0.00519436	0.00890055	0.0051125	0.00665381	0.00339943	0.00625373	0.00450633	0.00420155	0.00276059	0.00507816	0.00423793	0.00505996	0.00354962	0.000829721	0.00446613	0.000215873	0.000226869	0.000381122	0.000306172	0.00369233	0.00326702	0.00510423	0.00380212	0.00255009	0.00414193	0.00303145	0.00501227	0.00542563
C0096	49	Male	162	55	20.9572	lung cancer	IV		/	No	training	0.00764543	0.00449576	0.00739949	0.00532217	0.00696156	0.00397925	0.000873963	0.00316048	0.00576112	0.00444791	0.00862576	0.00390128	0.00653238	0.00283114	0.00587636	0.00347293	0.0040933	0.00270149	0.00526448	0.00372443	0.00495492	0.0034535	0.000719198	0.00386601	0.000211937	0.000206301	0.000394236	0.000276659	0.00345879	0.00291695	0.00520471	0.00363963	0.00231478	0.00417686	0.00251486	0.00515779	0.00526298	0.000795913
C0097	70	Male	173	51	17.0403	colon cancer	IV		/	No	training	0.00916633	0.00503942	0.00773545	0.00570098	0.00678061	0.00406884	0.000800107	1.70981e-08	0.00318249	0.00609798	0.00442317	0.00773253	0.00369506	0.00617296	0.00317285	0.00577968	0.00373471	0.00425238	0.00304084	0.00530545	0.00375754	0.0050407	0.00345099	0.000659903	0.00368622	0.00030686	0.000306005	0.000480971	0.00038582	0.00326091	0.00308158	0.00369889	0.00442019	0.00279462	0.00485137	0.0027877	0.00514338	0.0057243
C0098	65	Male	170	60	20.7612	gastric carcinoma	IV		SD	No	training	0.00809276	0.00456666	0.0076168	0.00567225	0.00651128	0.00401355	0.00081277	0.0032921	0.00567064	0.00450367	0.00812398	0.00400377	0.0063501	0.00301472	0.00575746	0.00374347	0.004122	0.00278625	0.00538768	0.00383651	0.00490303	0.00345497	0.000731435	0.00390703	0.000251765	0.000249514	0.000439746	0.00032131	0.00340659	0.00301654	0.00511989	0.0040785	0.00252766	0.00472058	0.00282011	0.005084	0.00548441	0.000772732
C0099	74	Male	172	75	25.3515	lung cancer	IV		PR	No	training	0.00790981	0.00449262	0.00738405	0.00552938	0.00670134	0.00406033	0.000858052	0.0032327	0.00572532	0.00456472	0.0084047	0.00394436	0.00643558	0.00292821	0.00579525	0.00365334	0.00401385	0.00266978	0.00525006	0.00368002	0.00489069	0.00355151	0.000755026	0.00390585	0.000215521	0.000223861	0.000409831	0.000285286	0.0033613	0.00292748	0.00511637	0.00377981	0.00240288	0.00431846	0.00262805	0.0051743	0.00559502	0.000819355
C0100	65	Male	171	65	22.2291	pancreatic cancer	IV		/	No	training	0.00843988	0.00443786	0.00786908	0.00537069	0.00683837	0.0038359	0.000827556	0.00297359	0.0059081	0.00427154	0.00831342	0.00344931	0.00642217	0.00266331	0.00567525	0.00320922	0.00411405	0.00274787	0.00548753	0.00361432	0.00487304	0.00335966	0.000653796	0.00363809	0.000209404	0.000203848	0.000387861	0.000271172	0.00334627	0.00279867	0.00506294	0.00406662	0.00234587	0.00478024	0.00258608	0.00517461	0.0053577	0.000771982
C0101	56	Female	168	69	24.4473	ovarian cancer	III		/	No	testing	0.00768435	0.00433509	0.00713049	0.00522645	0.00656454	0.00392038	0.00086281	0.00315765	0.00560413	0.00449638	0.00837812	0.00386864	0.00617506	0.00269234	0.0054823	0.00345018	0.00396183	0.00267279	0.00521393	0.00362298	0.00488003	0.00347975	0.000747684	0.00389968	0.000215347	0.000218525	0.000409875	0.000285714	0.00329759	0.00290712	0.00507684	0.00373701	0.00239004	0.00439995	0.00250089	0.00524212	0.00569385	0.000852063
C0102	66	Male	165	45	16.5289	gastric carcinoma	IV		/	No	testing	0.00798984	0.00441571	0.00754294	0.00536701	0.00668561	0.00395689	0.000854573	0.0030828	0.00575091	0.00438287	0.00818388	0.00359811	0.00632616	0.00278412	0.00570372	0.00338754	0.00402836	0.00272238	0.00539209	0.00362647	0.00486997	0.00345564	0.000709384	0.00371683	0.000236903	0.000239986	0.000432623	0.000306184	0.00330061	0.00285304	0.0050461	0.00393483	0.00242923	0.00456861	0.00262114	0.00526387	0.0054237	0.00081325
C0103	53	Female	165	65	23.8751	lung cancer	IV		/	No	training	0.0076788	0.00420701	0.00742671	0.00477186	0.00647747	0.00378207	0.000821878	0.00285783	0.00559473	0.00428801	0.00795751	0.00339684	0.0055075	0.00259467	0.00528031	0.00289509	0.00401141	0.00276352	0.00552209	0.00350177	0.00494001	0.00342572	0.000719348	0.00364358	0.00024671	0.000248143	0.000455856	0.000312926	0.00318555	0.00283797	0.00507921	0.00399591	0.00238301	0.00492398	0.00254648	0.00514702	0.00545568	0.00079946
C0104	80	Male	168	60	21.2585	gastric carcinoma	IV		SD	Yes	training	0.00795668	0.00429825	0.00743931	0.00528168	0.00678294	0.00390132	0.00085877	0.00304728	0.00572363	0.00436938	0.00819508	0.00361259	0.006446	0.0027145	0.00564162	0.0033692	0.00403839	0.00260954	0.00531834	0.00356154	0.00496461	0.00344585	0.000714197	0.00371009	0.000228166	0.000221878	0.000404832	0.000281022	0.00336165	0.00276292	0.00501568	0.00397429	0.00234149	0.00446472	0.00256833	0.00529738	0.00541885	0.000832517
C0105	48	Male	160	57	22.2656	gastric carcinoma	IIIB		/	Yes	training	0.007749	0.00463314	0.00738	0.00557501	0.00679061	0.00416062	0.000874424	0.00334645	0.00567331	0.00471689	0.00843469	0.00417001	0.00641259	0.00302224	0.00580947	0.00378223	0.00405194	0.00269604	0.00519421	0.00378723	0.00494531	0.00359058	0.000781558	0.00399926	0.000222465	0.000231668	0.000415669	0.000300796	0.00346692	0.0030106	0.00513516	0.0037875	0.00245602	0.00428933	0.00270793	0.00513137	0.00570281	0.000812263
C0106	91	Male	163	63	23.7118	colon cancer	IV		/	Yes	testing	0.00840574	0.00469399	0.00724601	0.00579909	0.00647712	0.00382861	0.000787078	0.00321042	0.00584982	0.00451485	0.0076998	0.0039464	0.00620137	0.00300503	0.00555966	0.00380205	0.00422636	0.0028817	0.00511222	0.00380917	0.00501507	0.0034432	0.000720237	0.00382912	0.000287675	0.000298757	0.000461612	0.000370621	0.00335798	0.00301094	0.00487473	0.00432813	0.00265339	0.00457377	0.00281051	0.00513781	0.00531255	0.000770579
C0107	72	Male	178	78	24.6181	colon cancer	IV		/	No	testing	0.00755589	0.00431223	0.00717461	0.00534433	0.00638196	0.00392094	0.000855318	0.00337297	0.00540534	0.00454263	0.00804342	0.00414788	0.00589786	0.00296181	0.00554782	0.00372911	0.00381039	0.00255758	0.00516219	0.00358799	0.0048403	0.00347851	0.000834494	0.00400042	0.000242965	0.000250925	0.000460246	0.00031506	0.00325333	0.00299193	0.00514412	0.00395532	0.00248066	0.00454875	0.00280009	0.00510446	0.00553197	0.00087084
C0108	70	Male	182	75	22.6422	hepatocellular carcinoma	IV		/	No	testing	0.00823869	0.00463671	0.00719786	0.00534426	0.00651818	0.00390487	0.000786166	0.00316068	0.00587913	0.0045919	0.00782498	0.00382738	0.00556599	0.00291806	0.0054142	0.00347297	0.00437191	0.00298844	0.00523388	0.00373482	0.00522297	0.00344762	0.000704981	0.00383323	0.000318064	0.000319658	0.000498476	0.00038452	0.00328588	0.00306306	0.00497924	0.004353	0.00270947	0.00474243	0.00274206	0.00516017	0.00563606	0.000750608
[truncated: 218 more columns]

## Sheet: Table S3
Supplementary Table 3. List of noncancer participant information in the training and testing cohorts.
Patient ID	Age(years)	Sex	Height(cm)	Weight(kg)	BMI	Smoking	Chort	AAAA	AAAC	AAAG	AAAT	AACA	AACC	AACG	AACT	AAGA	AAGC	AAGG	AAGT	AATA	AATC	AATG	AATT	ACAA	ACAC	ACAG	ACAT	ACCA	ACCC	ACCG	ACCT	ACGA	ACGC	ACGG	ACGT	ACTA	ACTC	ACTG	ACTT	AGAA	AGAC	AGAG	AGAT	AGCA	AGCC	AGCG	AGCT	AGGA	AGGC
H0001	31	Female	159	59	23.3	No	training	0.0057161	0.00628277	0.00714119	0.00736775	0.00518897	0.00526072	0.000888451	0.00608101	0.00437909	0.00782338	0.0101384	0.01082	0.00516594	0.00545395	0.00720585	0.00704379	0.00367057	0.00283093	0.00417265	0.00596335	0.0049196	0.00377178	0.00160285	0.00685965	0.000190295	0.000257381	0.00035976	0.000328084	0.0041096	0.00458651	0.00679358	0.0108631	0.00326228	0.00325205	0.00406257	0.00419349	0.00384091	0.006816	0.000759723	0.00511945	0.0033758	0.00662175
H0002	72	Female	162	62	23.6	No	training	0.00770429	0.00464335	0.0074056	0.00559001	0.00675684	0.00420271	0.000886416	0.00338985	0.00567381	0.00478838	0.00867829	0.00431962	0.00646589	0.00306121	0.00593285	0.00380414	0.00400426	0.00269775	0.00518361	0.00383631	0.00493635	0.00359211	0.000802314	0.00406849	0.000204314	0.000218476	0.000383927	0.000276125	0.00343718	0.00301818	0.00523756	0.00362198	0.00242233	0.00421857	0.00268405	0.00514087	0.0056798	0.000832881	0.00349374	0.00449898	0.00632897	0.00858436
H0003	46	Female	164	57	21.2	No	training	0.0074295	0.00523583	0.00744193	0.00638954	0.0064731	0.00454442	0.000871873	0.00425241	0.00544806	0.00561226	0.00911578	0.00613515	0.0064651	0.00381938	0.00642751	0.00490485	0.00410094	0.00286937	0.00495139	0.00463387	0.00511122	0.00367509	0.000983813	0.00489116	0.000210699	0.000231861	0.000378996	0.000309817	0.00381464	0.00351114	0.00568981	0.0037076	0.00271114	0.00424705	0.00322453	0.00484823	0.00572138	0.000773845	0.00394847	0.00429265	0.00639539	0.00836302
H0004	34	Male	173	75	24.5	No	training	0.00726098	0.00504633	0.00727422	0.00611055	0.00648923	0.00446922	0.000888958	0.00406344	0.00546378	0.00556684	0.00905504	0.00566975	0.00625833	0.00356861	0.0061973	0.00464414	0.00394034	0.00278063	0.0049989	0.00431173	0.0050484	0.00371865	0.00095944	0.00475242	0.000201061	0.000229402	0.000384183	0.000296969	0.00365377	0.0034829	0.00559739	0.00355012	0.00268069	0.0041818	0.00304583	0.00495624	0.00599415	0.000812145	0.00399778	0.004314	0.00656601	0.00856322
H0005	86	Female	142	50	24.8	No	testing	0.00801347	0.00476929	0.00760889	0.00579392	0.00681976	0.0042276	0.000877694	0.00342403	0.0058512	0.00480112	0.00881407	0.00442844	0.00677692	0.00313258	0.0061073	0.0039384	0.00408747	0.00272032	0.00514764	0.0039675	0.00494927	0.00351188	0.000772996	0.00405674	0.000207435	0.000206538	0.000369977	0.000278046	0.00351999	0.0030028	0.00522603	0.00373933	0.00240072	0.00420019	0.00272721	0.00512033	0.00559621	0.000774077	0.0034224	0.00449962	0.00614386	0.00841625
H0006	65	Female	158	60	24	No	testing	0.00779355	0.00484187	0.00762629	0.00594698	0.0063358	0.00425284	0.000870135	0.00373878	0.00548248	0.00510945	0.0086662	0.00522996	0.0060989	0.00338424	0.00603007	0.00423044	0.00393959	0.00266992	0.00512054	0.00411089	0.00489332	0.00352076	0.00092989	0.00441108	0.000223251	0.000234155	0.000413438	0.000297879	0.00350011	0.00317562	0.00546574	0.00398137	0.00260837	0.00458697	0.00303245	0.00490489	0.00567635	0.000812636	0.00367078	0.00447509	0.00621715	0.00835529
H0007	69	Female	162	63	24	No	training	0.00780158	0.00476184	0.00761282	0.00575195	0.00681245	0.00421436	0.000922485	0.00351335	0.00568052	0.0047942	0.00861426	0.00452722	0.00651424	0.00311404	0.00598203	0.00392454	0.00401642	0.0026983	0.0051882	0.00392464	0.00493728	0.00347259	0.000802063	0.00412196	0.00021327	0.000210043	0.000388446	0.00028098	0.00352477	0.00302134	0.00525693	0.00387373	0.00247643	0.00440918	0.00283479	0.00505347	0.00564358	0.000790835	0.00353509	0.00449739	0.00605866	0.00833162
H0008	43	Female	165	55	20.2	No	training	0.00728086	0.00497865	0.0073652	0.005948	0.00628598	0.00436955	0.000892349	0.004121	0.00526714	0.00550554	0.00892025	0.00607247	0.00586504	0.00359145	0.00615344	0.00453182	0.0039704	0.00271801	0.00503297	0.00444281	0.00497051	0.00353498	0.00102764	0.00481869	0.000222134	0.000238995	0.000408941	0.000305562	0.00364034	0.00346153	0.0057161	0.00377304	0.0026732	0.00445811	0.00313116	0.00477487	0.00579266	0.000809076	0.00394056	0.00427086	0.00627102	0.00820361
H0009	69	Male	172	77	26	Yes	training	0.00724671	0.00531517	0.0074075	0.00642633	0.00647657	0.0045943	0.000888478	0.00434086	0.00540486	0.00575438	0.00913322	0.00644942	0.00644171	0.00392038	0.00649932	0.00500593	0.004008	0.00280693	0.00484185	0.00472432	0.00501362	0.00359928	0.00102799	0.00495893	0.000191621	0.000214308	0.000345789	0.000282731	0.00383751	0.0035212	0.00572518	0.00351628	0.00268538	0.00409519	0.00321444	0.00479221	0.0059149	0.000769316	0.00397144	0.00417402	0.00628349	0.00815229
H0010	31	Female	NA	NA	NA	No	training	0.0072583	0.00577932	0.00757272	0.00705956	0.00642273	0.00486258	0.000888534	0.00497683	0.00533699	0.00638134	0.00936131	0.00788161	0.00644307	0.0044742	0.00685045	0.00582266	0.00413705	0.00291994	0.00484334	0.00528438	0.0051717	0.00365591	0.00119384	0.00556101	0.000214583	0.00024119	0.000376885	0.000327711	0.00412724	0.00389295	0.00616246	0.00368286	0.00292974	0.00430367	0.00362866	0.00467769	0.00600359	0.000756484	0.00433568	0.00409664	0.00636441	0.00793979
H0011	80	Male	NA	NA	NA	Yes	training	0.00852233	0.0050434	0.00770096	0.00599755	0.00760299	0.00437994	0.000933552	0.0037313	0.00586219	0.00463112	0.00831307	0.00444216	0.00694462	0.0031616	0.00614356	0.0041411	0.00418719	0.00270833	0.00536412	0.00394822	0.00499579	0.00347638	0.000784651	0.00401827	0.000225231	0.000217845	0.000402732	0.000306037	0.00362408	0.00304485	0.00533328	0.00390382	0.00242726	0.00438864	0.0028162	0.00513135	0.00534588	0.000785502	0.00347472	0.00448504	0.00580659	0.00795667
H0012	66	Female	156	59	24.2	No	training	0.00777164	0.00483632	0.00751208	0.00574158	0.00686307	0.00433313	0.000927209	0.00352781	0.00580327	0.00501246	0.00896586	0.00453647	0.00644614	0.00317255	0.00608133	0.0039896	0.00395715	0.00268727	0.00518284	0.0038192	0.0049551	0.00370716	0.000845663	0.00419955	0.000205091	0.000219292	0.000386765	0.00027596	0.00348897	0.00314353	0.00537254	0.00358225	0.00245111	0.00413634	0.00272827	0.00519143	0.00576094	0.000863795	0.00363977	0.00460992	0.00647534	0.00884855
H0013	24	Female	164	46	17.1	No	training	0.00602411	0.00745679	0.00755613	1.03267e-08	0.00913079	0.00547993	0.00590805	0.000964108	0.00760013	0.00443369	0.00912049	0.0108767	0.0137406	0.00581955	0.00680499	0.00831927	0.00897371	0.0040711	0.00321723	0.00423556	0.00761505	0.00529565	0.00391265	0.00191617	0.0081265	0.000200637	0.000285811	0.000340677	0.000379536	1.03267e-08	0.0049446	0.00777927	0.0137884	0.00347401	0.00372914	0.00430007	0.00518083	0.00381023	0.00674984	0.00074318	0.00579527	0.00321766
H0014	78	Female	166	65	23.6	No	testing	0.00756915	0.00464146	0.00737675	0.00560446	0.00667247	0.00417456	0.000871259	0.00339313	0.00566381	0.00477784	0.00869261	0.0042928	0.00647666	0.00303411	0.0059564	0.00380336	0.00400593	0.00269801	0.00512483	0.0038456	0.00491166	0.00352056	0.000773566	0.00403661	0.000205552	0.000213173	0.000382389	0.000277675	0.0034571	0.00301024	0.00519979	0.00358098	0.00238609	0.00414758	0.00266939	0.00509328	0.00556843	0.00079518	0.00345807	0.00444886	0.00618473	0.00849906
H0015	71	Male	171	71	24.3	No	testing	0.00763845	0.00482585	0.00764266	0.00585774	0.00676581	0.00427149	0.00088708	0.00372605	0.00563901	0.00508003	0.00892108	0.00502737	0.00628906	0.00327358	0.00598896	0.00416107	0.00393	0.00263742	0.00509791	0.00402319	0.00489128	0.0035526	0.000885342	0.00438497	0.00021189	0.000223744	0.000398391	0.000288723	0.00347758	0.00315856	0.00534421	0.00365304	0.00255167	0.00425417	0.00290235	0.00493025	0.00568779	0.000814472	0.00372771	0.00442418	0.00616224	0.00847359
H0016	33	Female	151	51	22.4	No	testing	0.00789188	0.0054338	0.00774396	0.00658057	0.00685777	0.00461537	0.000923235	0.00431374	0.00560967	0.00567352	0.00905377	0.00636522	0.00679197	0.0038985	0.00666737	0.00502755	0.00423621	0.00287964	0.00511155	0.00473965	0.00507119	0.00361111	0.00102391	0.00487949	0.000209879	0.000235563	0.000361744	0.000307776	0.00391297	0.00351119	0.00581719	0.00378896	0.00270464	0.0042987	0.00322497	0.00490386	0.00567479	0.000784176	0.00393661	0.00430591	0.00622753	0.0080332
H0017	50	Female	156	51	21	No	training	0.00667687	0.00582902	0.00736071	0.0069023	0.00605021	0.0049861	0.000937679	0.00527937	0.00496203	0.0067323	0.00953541	0.00857077	0.00571585	0.00467816	0.00674936	0.00590698	0.00387921	0.0029491	0.00482857	0.00542001	0.00510597	0.00384687	0.00136667	0.00602815	0.000210889	0.000268261	0.000396868	0.000339043	0.00399946	0.00414022	0.00647261	0.00353816	0.00310305	0.00439026	0.00384047	0.00448329	0.0064347	0.000833143	0.00469567	0.00396778	0.00678347	0.00828544
H0018	73	Female	NA	NA	NA	NA	testing	0.0073382	0.00434652	0.00731006	0.0051944	0.00638616	0.00401844	0.000853848	0.00333856	0.00546822	0.0046764	0.00836771	0.00418541	0.00562473	0.00286199	0.00559646	0.00354527	0.00393333	0.00257738	0.00524357	0.00362624	0.00496084	0.0035206	0.000824864	0.00411075	0.000232762	0.000236236	0.000428789	0.000294582	1.21884e-08	0.00324584	0.00297963	0.0041887	0.00396136	0.00244995	0.00444383	0.00277242	0.00504629	0.00566363	0.000827753	0.00364194	0.00462284	0.00638035
H0019	57	Female	162	72	25.8	No	training	0.00695222	0.00436823	0.00711909	0.00514135	0.006195	0.0040945	0.000858669	0.00343407	0.0053024	0.00485062	0.00854791	0.00448046	0.0054665	0.00296314	0.00558051	0.0036167	0.0037584	0.0025515	0.00513127	0.00368657	0.00484481	0.00359669	0.000880087	0.00424726	0.000215869	0.000227769	0.000426383	0.000282975	0.00323584	0.0030888	0.00530624	0.00368154	0.00245766	0.00431468	0.00275643	0.00495159	0.0058137	0.000856728	0.00369623	0.00444953	0.00645177	0.00868025
H0020	29	Female	163	72	27.1	No	testing	0.00741103	0.00437059	0.00732911	0.00516612	0.00675647	0.00406403	0.000891152	0.00312514	0.00572602	0.00462891	0.0088711	0.00382192	0.00624938	0.00275256	0.00579282	0.00339497	0.00396251	0.00259146	0.0052404	0.00358394	0.0049532	0.00359453	0.00075564	0.00393623	0.000209169	0.000215909	0.0003903	0.000267008	0.00336247	0.00287089	0.00516822	0.00356111	0.00228931	0.00406554	0.00248221	0.00529862	0.00564416	0.000869082	0.00341441	0.00470026	0.00645041	0.00901955
H0021	38	Female	160	78	30.5	No	training	0.00726307	0.00466786	0.00717408	0.00557822	0.00652411	0.00425862	0.000859154	0.00357289	0.00559147	0.00500268	0.00903568	0.00473276	0.0062978	0.00317127	0.00599596	0.00403548	0.00396202	0.00267365	0.00498514	0.00393288	0.0049958	0.00367353	0.000824988	0.00434517	0.000201803	0.000213846	0.000372764	0.00027346	0.00350987	0.00314891	0.00530955	0.00347602	0.00240805	0.00393262	0.00270355	0.00503277	0.00558712	0.000799148	0.00361983	0.00448783	0.00640721	0.0088388
H0022	27	Female	165	48	17.6	No	testing	0.00732664	0.00451207	0.00726125	0.00520018	0.00667729	0.00422656	0.000881527	0.00331521	0.00566565	0.00477687	0.00891563	0.00422692	0.00610278	0.00295268	0.00581117	0.00357634	0.00394833	0.00265609	0.00514647	0.00366668	0.00503524	0.00367887	0.000802482	0.00414643	0.000208808	0.000220391	0.000390565	0.000271552	0.00341048	0.00305161	0.00523943	0.00360636	0.00237901	0.00412374	0.00260106	0.0051962	0.00574723	0.000849702	0.00353062	0.00464551	0.00641403	0.00898606
H0023	79	Female	157	75	30.4	No	training	0.00764532	0.00468475	0.00742467	0.00570478	0.00678254	0.00422959	0.000870375	0.00345494	0.00564303	0.0047809	0.00877453	0.00439846	0.00659305	0.00306552	0.00602861	0.00388611	0.00400933	0.00270504	0.00509409	0.00388756	0.00491397	0.0035168	0.000763696	0.00407014	0.000200774	0.000205976	0.000366105	0.000268969	0.00349246	0.00301269	0.00517554	0.0036202	0.00238986	0.00413839	0.00272052	0.00505025	0.00546451	0.000773624	0.003455	0.00440522	0.00614514	0.00852269
H0024	79	Female	155	64	26.6	No	testing	0.00738655	0.00469551	0.00748856	0.00531311	0.00666904	0.00426912	0.000893579	0.00360713	0.00566202	0.00499961	0.00882005	0.00455071	0.00557592	0.00317033	0.00591321	0.00375368	0.00404611	0.0026944	0.00531783	0.00380745	0.005097	0.00369021	0.000865048	0.00435449	0.000238929	0.000248124	0.000433194	0.000309492	0.0033707	0.00320265	0.00541376	0.00398933	0.00258735	0.00453281	0.00287678	0.00525271	0.00581289	0.000871439	0.00383686	0.00477002	0.00628534	0.00869088
H0025	44	Female	162	69	26.3	No	training	0.00746377	0.0044078	0.00723111	0.00509882	0.00638049	0.00401359	0.000834919	0.00329456	0.00546908	0.00464067	0.00814866	0.00402783	0.00557449	0.0029022	0.00551161	0.00345848	0.00395008	0.00269003	0.00524022	0.00361962	0.00497408	0.00352441	0.000798668	0.00403067	0.000239212	0.000248732	0.000431834	0.000302585	0.00324787	0.00302916	0.00519488	0.00397329	0.0025284	0.00461427	0.00275307	0.00503879	0.00572234	0.000821473	0.00357861	0.00457911	0.0064509	0.00817864
H0026	58	Female	154	50	21.1	No	testing	0.00780819	0.0047334	0.00747133	0.00569459	0.00662948	0.0042091	0.000867015	0.00350826	0.00564517	0.0048292	0.00866839	0.00445504	0.0063827	0.00310994	0.00588495	0.00394152	0.00402353	0.00270789	0.00514145	0.00389389	0.0049787	0.00357447	0.000787471	0.00419113	0.000215507	0.000223588	0.00038747	0.000285649	0.00350228	0.00309771	0.00525522	0.00384841	0.00251233	0.00435595	0.00280754	0.00509403	0.00567268	0.000794467	0.003582	0.00453742	0.00626507	0.00851502
H0027	60	Female	NA	NA	NA	No	training	0.00763712	0.00435911	0.00736309	0.00522379	0.00656131	0.00403908	0.000853674	0.00318771	0.00557326	0.0045241	0.00850571	0.00385224	0.00598125	0.00277099	0.00566219	0.00340274	0.00403123	0.00259811	0.0052646	0.00359951	0.00498488	0.00352614	0.000738422	0.00393877	0.000223156	0.000224818	0.000408078	0.000281407	0.00333149	0.00285744	0.00516069	0.00388476	0.00235973	0.00431319	0.00262045	0.00515924	0.00559607	0.000822772	0.00342985	0.00463472	0.00634452	0.0086437
H0028	55	Male	178	91	28.7	Yes	training	0.00712639	0.00436783	0.00703679	0.00502618	0.00647735	0.00417324	0.000848986	0.00317176	0.00555075	0.00469736	0.00873281	0.00391335	0.0057817	0.00279119	0.00557274	0.00334482	0.00391401	0.00266342	0.00521101	0.00360351	0.00498361	0.00373175	0.000778412	0.0040849	0.000214874	0.000231437	0.000402792	0.000279109	0.00324519	0.00297594	0.00517827	0.00360103	0.00237417	0.00408744	0.00254459	0.00519204	0.0059235	0.000858777	0.00354523	0.00468218	0.0067026	0.00900699
H0029	44	Female	153	65	27.8	No	training	0.00743815	0.00489758	0.00743028	0.00573339	0.00685487	0.00450658	0.000904237	0.00378216	0.00561796	0.00516228	0.00880338	0.004835	0.00622665	0.00329198	0.00605103	0.00409125	0.00406963	0.00273259	0.00521138	0.00399476	0.00513691	0.00372615	0.000843649	0.00442137	0.000207851	0.000220455	0.000386273	0.000282355	0.00363303	0.00332827	0.00552421	0.00368957	0.00255402	0.00423192	0.00288893	0.00516872	0.00590477	0.000827734	0.00385095	0.00453768	0.00659057	0.0084633
H0030	49	Female	158	58	23.2	No	training	0.00738354	0.00429926	0.00726212	0.00502673	0.00649162	0.00400615	0.000855899	0.00319941	0.00548707	0.00455978	0.00844787	0.00389273	0.00575393	0.00273827	0.00550051	0.0033154	0.00400514	0.00259872	0.00530615	0.00353618	0.0050908	0.00360266	0.000763456	0.00407132	0.000237212	0.000238844	0.000433539	0.000290778	0.00334245	0.00295532	0.00517783	0.00398808	0.00246525	0.00449741	0.00266404	0.00516965	0.00558334	0.000856699	0.00354994	0.00472279	0.00653012	0.00868541
H0031	49	Female	162	57	21.7	No	training	0.0073815	0.00444727	0.00733398	0.00527174	0.00644707	0.00408164	0.000855752	0.0032993	0.00547806	0.00469606	0.0085377	0.0040987	0.00592337	0.00288267	0.00569912	0.00358833	0.00393193	0.00258038	0.00521957	0.00366133	0.00488752	0.00353899	0.000786575	0.0040385	0.000207682	0.000218318	0.000399186	0.000272942	0.00330032	0.00296309	0.0052008	0.00372966	0.00239287	0.00420209	0.002653	0.00505309	0.00556187	0.000826898	0.00352	0.00454595	0.00638826	0.00858246
H0032	56	Female	164	69	25.7	No	testing	0.00703909	0.00424169	0.00706503	0.00500169	0.00611618	0.0040942	0.000849828	0.00331561	0.00527624	0.00474392	0.00846156	0.00424658	0.00536401	0.00285372	0.00539659	0.00345994	0.00372384	0.00255394	0.00518471	0.00355191	0.0048558	0.00367105	0.000862063	0.00420718	0.000227719	0.000242535	0.000442694	0.000288457	0.00319232	0.00308044	0.00530187	0.0037752	0.00246831	0.00444467	0.00274035	0.00499933	0.00605068	0.000885879	0.00372133	0.00458178	0.00661305	0.00877245
H0033	56	Female	151	54	23.7	No	training	0.0070816	0.0040774	0.00700081	0.00473227	0.00614881	0.00395685	0.00083882	0.0030321	0.00532541	0.00451437	0.00835466	0.00377318	0.00532399	0.00262866	0.00519379	0.00311965	0.00375984	0.00256264	0.00527732	0.00335938	0.00489338	0.00368636	0.000810744	0.00399898	0.000230833	0.000249793	0.000449431	0.000287565	0.00312736	0.00294577	0.00513954	0.0037806	0.00240262	0.00449926	0.00257772	0.00510466	0.00593043	0.000894097	0.0035548	0.00467306	0.00668189	0.00896762
H0034	84	Male	NA	NA	NA	No	training	0.0077309	0.00437692	0.0073625	0.00509971	0.0072492	0.00449046	0.000967082	0.00324627	0.00555898	0.0043023	0.00825256	0.0037788	0.00578746	0.00268264	0.00558292	0.00325334	0.004031	0.00265686	0.00549088	0.00353903	0.00507493	0.00372932	0.000764611	0.00390098	0.000233819	0.000232465	0.000443653	0.000316863	0.00341806	0.00294756	0.00537873	0.00370805	0.00231364	0.00427034	0.0025051	0.00503456	0.00552199	0.00080939	0.00332036	0.00458748	0.00613587	0.00831516
H0035	70	Female	160	62	24.2	No	training	0.00721112	0.00425023	0.00719589	0.00495924	0.00642471	0.00406494	0.000872766	0.00309229	0.00551111	0.00460442	0.00870709	0.00385701	0.00577062	0.00270469	0.0054669	0.00324388	0.00384559	0.00258252	0.00529847	0.00350596	0.00491403	0.00365941	0.000792155	0.00399701	0.000218423	0.000232137	0.000427553	0.00027508	0.00323583	0.00293381	0.0051972	0.00363917	0.00237188	0.00430921	0.00255302	0.00518081	0.00595367	0.000887808	0.00347058	0.00470852	0.00663893	0.00918108
H0036	82	Male	166	76	27.6	No	training	0.00718445	0.00426817	0.00717742	0.00480858	0.00673149	0.0040439	0.000878105	0.00305988	0.0056021	0.00453643	0.0085761	0.0037309	0.00563455	0.00268301	0.00548246	0.00315861	0.00377841	0.00255179	0.0051347	0.00337219	0.00479078	0.00354489	0.000752475	0.00382459	0.000209467	0.000215725	0.000397536	0.000268017	0.0031065	0.0028534	0.00502442	0.00347024	0.00226221	0.00405946	0.00241861	0.00510921	0.00560228	0.000854052	0.00336803	0.00455413	0.00634523	0.00866959
H0037	65	Female	NA	NA	NA	No	testing	0.0068257	0.00407669	0.00688414	0.00458774	0.00624691	0.00406315	0.000855794	0.00301078	0.00535294	0.0045473	0.00859951	0.00369661	0.00532625	0.00262886	0.00528331	0.00302122	0.00369781	0.00258723	0.00521604	0.00336299	0.00493111	0.00375435	0.000808672	0.00397902	0.000218101	0.000236415	0.000420446	0.000272384	0.00310877	0.00295831	0.00513824	0.00351703	0.00236265	0.00424403	0.00245592	0.00518407	0.00615494	0.000914214	0.00352951	0.00469224	0.00677704	0.00920595
H0038	65	Female	159	55	21.8	No	testing	0.00702891	0.00415901	0.00695861	0.00478986	0.00617512	0.00400414	0.000846403	0.00309791	0.00536525	0.00460964	0.00847535	0.00388705	0.00535755	0.00270733	0.00528021	0.00321134	0.00375183	0.00258251	0.00520669	0.00341505	0.00495574	0.00370012	0.000815911	0.00407091	0.000226974	0.000252381	0.000445703	0.000290846	0.00315524	0.00299523	0.00517209	0.00376801	0.00244964	0.00439588	0.0026175	0.00510254	0.00592804	0.000886993	0.00358102	0.00469942	0.00670641	0.00901571
H0039	50	Female	160	87	34	No	training	0.007079	0.00424915	0.00706426	0.004823	0.00637613	0.00407688	0.000856014	0.00315252	0.00541021	0.00461328	0.00848824	0.00393004	0.00543541	0.00275214	0.0054213	0.00322772	0.00377473	0.00259492	0.00524042	0.00349232	0.00495163	0.00370002	0.000800676	0.00407057	0.000215254	0.000237689	0.000423405	0.000281583	0.00317292	0.00299925	0.0052269	0.00368696	0.00240068	0.00434635	0.00258266	0.00518057	0.00591146	0.000886308	0.0035837	0.0046748	0.00669624	0.0089155
H0040	41	Female	158	60	24	No	training	0.00646554	0.00415226	0.00667545	0.00462214	0.00599668	0.00409513	0.000868871	0.00319425	0.00513985	0.00482258	0.00868149	0.00418717	0.00504892	0.00276878	0.00519551	0.00324817	0.00366902	0.00260016	0.00511229	0.00345211	0.00496145	0.00387592	0.000897707	0.00430484	0.000222962	0.000256617	0.000440784	0.000283298	0.00312722	0.00315635	0.00528347	0.00344359	0.00245334	0.00417337	0.00254722	0.00503894	0.0062408	0.000949645	0.00377513	0.00460717	0.00693579	0.00935628
H0041	55	Female	NA	NA	NA	No	testing	0.00663462	0.00405173	0.00680112	0.00462439	0.00607412	0.00399861	0.000838557	0.00302978	0.00521297	0.00449141	0.00848414	0.00376494	0.00518213	0.00259322	0.00520234	0.00312769	0.00361818	0.00248902	0.00506001	0.00331202	0.00473539	0.00364645	0.000792469	0.00396751	0.000215756	0.000234516	0.000419763	0.000276986	0.00300611	0.00289168	0.00500907	0.00345523	0.00231475	0.00407487	0.00244448	0.0049324	0.00577679	0.000868339	0.00347645	0.00454006	0.00647643	0.00895481
H0042	79	Female	158	57	22.8	No	training	0.00773348	0.00434439	0.00740528	0.00517727	0.0065794	0.00399651	0.000854152	0.00320159	0.00555674	0.00450937	0.00836932	0.00388406	0.00580536	0.00274386	0.00548038	0.00342376	0.00396794	0.00257616	0.00527242	0.00352673	0.00494049	0.00357989	0.00076915	0.00398072	0.000233453	0.000247043	0.00044424	0.000296197	0.00323742	0.00290806	0.0051161	0.00392318	0.00239598	0.00444167	0.00265623	0.00507242	0.00560997	0.000849144	0.0035266	0.00465557	0.00641841	0.00861118
H0043	35	Female	167	58	20.8	No	testing	0.00802948	0.00458732	0.00762657	0.00554071	0.00694315	0.00420537	0.000898811	0.0033581	0.00580903	0.00469482	0.00883212	0.00412558	0.00647339	0.00290851	0.00597568	0.00373444	0.00412905	0.00263166	0.00531859	0.00372625	0.00503458	0.00357574	0.000751298	0.00402394	0.000215613	0.000217199	0.000403494	0.000278292	0.00348168	0.00296522	0.00527676	0.00385607	0.00237741	0.00426293	0.00263055	0.00521176	0.00551641	0.00082325	0.00347708	0.0046609	0.00630745	0.00873603
H0044	37	Female	164	59	21.9	No	training	0.00681817	0.00401434	0.00683104	0.00448136	0.00621349	0.00400819	0.00085999	0.00291548	0.00520438	0.00442924	0.00839562	0.00355374	0.00511502	0.00251581	0.00506744	0.00290128	0.00368261	0.00254654	0.00530989	0.0032314	0.00489087	0.00376247	0.00080894	0.003933	0.000233782	0.00025624	0.000468905	0.000287755	0.00303354	0.00290082	0.00512101	0.00362069	0.00237278	0.00438081	0.00242522	0.00508277	0.00596401	0.000926454	0.00345718	0.00466206	0.00679418	0.00921587
H0045	65	Male	169	68	23.8	No	training	0.0074784	0.004393	0.00746244	0.00505094	0.00685519	0.00411346	0.000899099	0.00315704	0.00583992	0.00456376	0.00867298	0.00377282	0.00603578	0.00276684	0.00569832	0.00333301	0.00386902	0.00259706	0.00530439	0.00348806	0.00497118	0.00359582	0.000768629	0.00391148	0.000207132	0.000213046	0.00039064	0.000264457	0.00327769	0.00292688	0.00517726	0.00361423	0.00233661	0.00418918	0.00250033	0.0053474	0.00586489	0.000881425	0.00346662	0.00481092	0.0064638	0.0088801
H0046	51	Female	158	61	24.4	No	training	0.00718834	0.00443612	0.00720856	0.00520197	0.00658622	0.00426265	0.000860794	0.00325107	0.00557414	0.00475005	0.00888345	0.00408202	0.00608979	0.00288092	0.00579338	0.00351121	0.00399137	0.0026238	0.00515101	0.00371208	0.00503408	0.00365829	0.000754939	0.00409544	0.000204698	0.000213972	0.000385896	0.000266828	0.00338779	0.00297158	0.00522369	0.00357761	0.00235029	0.00405732	0.00256413	0.00515451	0.0058336	0.000820977	0.00352991	0.00455135	0.00652982	0.00887502
H0047	68	Male	170	75	26	No	testing	0.00753991	0.00450565	0.00737697	0.00508963	0.00658069	0.00411269	0.000873423	0.00312311	0.00562729	0.00462511	0.00847447	0.00376335	0.00581576	0.00280975	0.0056462	0.00330734	0.00389685	0.00264833	0.00524888	0.0034857	0.00489625	0.00358374	0.000762327	0.00388216	0.000206005	0.000219197	0.000393928	0.000261465	0.0032516	0.00295634	0.0051626	0.00366942	0.00241869	0.00430745	0.00253745	0.00518989	0.00575177	0.000874628	0.00349349	0.00470252	0.00653318	0.0086056
H0048	69	Male	181	72	22	No	training	0.0072116	0.00411019	0.00710693	0.00480187	0.0062754	0.00387856	0.000834458	0.00296592	0.00536069	0.00437358	0.00816873	0.00363202	0.00558496	0.0026286	0.00537046	0.00313288	0.00376789	0.00248583	0.00514883	0.00335038	0.00478543	0.00345776	0.000748764	0.00375067	0.000216062	0.000223331	0.000413143	0.000272358	0.00311894	0.00278075	0.00499922	0.00363119	0.00367926	0.00228645	0.00422038	0.00245549	0.00502134	0.00555394	0.00083462	0.00331141	0.00451321	0.00633636
H0049	41	Female	163	66	24.8	No	training	0.00738539	0.00438772	0.00715535	0.00523744	0.00651298	0.00405947	0.000855594	0.00318001	0.00554371	0.00457838	0.00860218	0.00392046	0.00618142	0.00280576	0.00569204	0.00349528	0.00396282	0.00262516	0.00511974	0.0036287	0.0048934	0.00358689	0.000738517	0.00393411	0.000203006	0.00021372	0.000383435	0.000266529	0.00333715	0.00290435	0.00508429	0.00356659	0.00229868	0.00398393	0.00249051	0.00507297	0.00550413	0.000819415	0.00338497	0.00450197	0.0063534	0.00871096
H0050	64	Female	153	55	23.5	No	training	0.00704387	0.00445912	0.0072866	0.00503909	0.0063832	0.00413474	0.000870613	0.00335669	0.00540939	0.004784	0.00865913	0.00422204	0.00548959	0.00293634	0.00564038	0.00347456	0.00391902	0.00265853	0.00526875	0.00368454	0.00501165	0.00365163	0.000827625	0.00421261	0.00021497	0.000228878	0.000419319	0.000286824	0.00325762	0.00307845	0.00531502	0.00374981	0.00248126	0.00439129	0.00273999	0.00509939	0.00585238	0.000853362	0.00371879	0.00461115	0.00661509	0.00879883
H0051	57	Female	153	49	20.9	No	testing	0.00681192	0.00414955	0.00692071	0.00463091	0.00622799	0.00407544	0.000860249	0.00304553	0.00532305	0.00457378	0.00846617	0.00376639	0.00521665	0.00266834	0.00525296	0.00307021	0.00371421	0.0026041	0.00524346	0.0034092	0.00493092	0.00378891	0.000828523	0.00406265	0.000211732	0.000233791	0.000426413	0.000271425	0.00308945	0.00298561	0.00518712	0.0035799	0.00239262	0.00429502	0.00251462	0.00512511	0.00629261	0.0009204	0.00359078	0.00470154	0.00682802	0.00907341
H0052	61	Female	152	54	23.4	No	testing	0.00738804	0.00467039	0.00726754	0.00514353	0.0068344	0.00446294	0.000915913	0.0032652	0.00541814	0.00456505	0.00826833	0.00392272	0.00572752	0.00285253	0.00560155	0.00344727	0.00389398	0.0026112	0.00531815	0.00356027	0.00493796	0.00360848	0.000813095	0.00394664	0.000225569	0.000239349	0.000439952	0.000298741	0.00323541	0.00294452	0.00519959	0.00369754	0.00238943	0.00424965	0.00261952	0.00506724	0.00570056	0.000864499	0.00348551	0.00448174	0.00637409	0.0083958
H0053	53	Female	156	60	24.7	No	training	0.00780148	0.0044577	0.00753608	0.00546926	0.00635733	0.00405125	0.000867955	0.00340831	0.0055721	0.00467563	0.00841432	0.00420791	0.00571087	0.00291922	0.00561627	0.00368683	0.00392049	0.00254741	0.00528084	0.00359369	0.00493734	0.00358768	0.000841206	0.00412069	0.00024515	0.000250844	0.000457601	0.000308014	0.0032915	0.00300447	0.00527414	0.00418493	0.00252903	0.00463172	0.00288403	0.00508922	0.00561568	0.000868353	0.00370426	0.00476569	0.00645912	0.00868154
H0054	39	Female	164	72	26.8	No	training	0.00715943	0.00434609	0.00718383	0.00504027	0.00644837	0.00403532	0.000881081	0.0031938	0.00552955	0.00470667	0.0086879	0.00404439	0.00571627	0.00282202	0.00560254	0.00338566	0.00387276	0.00259572	0.00517688	0.00358131	0.00492299	0.00363649	0.000809811	0.00405315	0.000212794	0.000223717	0.000403024	0.000271142	1.66518e-08	0.00325471	0.00300805	0.00404654	0.00358938	0.00237377	0.0041638	0.00254893	0.00512495	0.00576556	0.000879499	0.00353495	0.00462559	0.00660716
H0055	56	Female	162	62	23.6	No	training	0.00761379	0.00458229	0.0075092	0.00556114	0.00668387	0.00416352	0.00086689	0.00340137	0.00570515	0.00474086	0.00891481	0.00426345	0.00632745	0.00297432	0.00594913	0.00379188	0.00403797	0.00263355	0.00519511	0.00379432	0.00498299	0.0035848	0.000780383	0.00410304	0.00021366	0.000206767	0.000391164	0.000273971	0.00344888	0.00298712	0.00525569	0.00372425	0.00236573	0.0041158	0.00267907	0.00511419	0.00551545	0.000815732	0.00353526	0.00456704	0.00634445	0.00879199
H0056	33	Female	168	62	22	No	training	0.00733913	0.00418545	0.00717496	0.00477282	0.00631896	0.00403776	0.000848504	0.0030044	0.0053381	0.00444914	0.00833382	0.00367499	0.00542989	0.00266036	0.00537771	0.00309612	0.00386994	0.00258104	0.00528772	0.00341109	0.00493296	0.00362256	0.000768186	0.00390498	0.000232921	0.000247911	0.000438512	0.000287963	0.00314619	0.00288493	0.0051298	0.00382387	0.00236766	0.00442351	0.0025125	0.00505224	0.00576761	0.000864669	0.00342205	0.00463268	0.0065369	0.00878346
H0057	47	Female	NA	NA	NA	No	training	0.00737462	0.00425832	0.00733223	0.00515796	0.0062933	0.00397419	0.000860499	0.00322481	0.00542334	0.00460312	0.00840779	0.0039956	0.00558496	0.00276028	0.00557959	0.00342796	0.00393441	0.00254141	0.00532686	0.00358869	0.00486345	0.00352815	0.000806738	0.00398841	0.000233561	0.000241684	0.000440337	0.000293762	0.0032055	0.00290912	0.00525509	0.00388243	0.00237866	0.00431815	0.0026915	0.00499603	0.00553823	0.000859574	0.0034965	0.00456486	0.00646203	0.00858171
H0058	66	Female	155	58	24.1	No	training	0.00683479	0.0042778	0.00689701	0.0047454	0.00631507	0.00409677	0.000837523	1.23064e-08	0.00308978	0.00536913	0.00457411	0.00854124	0.00385985	0.00544598	0.00276158	0.00542053	0.00320035	0.00379198	0.0026021	0.00507192	0.00347095	0.00486672	0.00364847	0.000776016	0.00400013	0.000204692	0.000217614	0.0003885	0.000265264	0.00315758	0.00295864	0.00386567	0.00346614	0.00233615	0.00408525	0.00245176	0.00507959	0.00593302	0.00084343	0.00347589	0.0045376	0.00649519
H0059	67	Male	170	67	23.2	No	training	0.00762545	0.00470116	0.00747448	0.00548202	0.006803	0.0042657	0.000872094	0.00334576	0.00568735	0.00468124	0.00878155	0.00408758	0.00619714	0.00288001	0.00583041	0.00361912	0.00404991	0.00264174	0.00524147	0.00372974	0.00493933	0.0035818	0.000740598	0.00405471	0.000218491	0.000220327	0.000396032	0.000284728	0.00338405	0.00294012	0.00519788	0.00377861	0.00237902	0.00413061	0.00264154	0.00508407	0.00546801	0.000787604	0.00345801	0.0046254	0.00622718	0.00870799
H0060	35	Male	180	85	26.2	No	training	0.00732535	0.00468161	0.00730377	0.00543086	0.00669448	0.00435409	0.000878544	0.00348332	0.00572347	0.0050013	0.00904395	0.00447881	0.0060889	0.00308946	0.00596322	0.00379991	0.00400692	0.00271534	0.00519422	0.00384373	0.00506141	0.00378624	0.000831213	0.00431354	0.000205897	0.000215599	0.000378714	0.000271585	0.00345122	0.00317458	0.00542523	0.00353706	0.0024305	0.00403802	0.00267221	0.00522002	0.00598298	0.000862445	0.00370329	0.00463936	0.00673138	0.00898059
H0061	36	Male	171	91	31.1	No	training	0.00711668	0.00441715	0.00711047	0.00502579	0.00662033	0.00414632	0.000879596	0.00317705	0.0056323	0.00470899	0.00880345	0.00399559	0.00582798	0.00281787	0.00570149	0.00336525	0.00395483	0.00264162	0.00513716	0.00361828	0.0050057	0.00367902	0.000786839	0.0040603	0.000203124	0.000218256	0.00038269	0.000265359	0.00330228	0.00299008	0.00520626	0.00340715	0.00231523	0.00393494	0.00245513	0.00517978	0.00594582	0.000869246	0.00349762	0.0046664	0.0065905	0.00892509
H0062	78	Female	146	53	24.9	No	training	0.00727813	0.00426327	0.00716115	0.00473785	0.00651313	0.00394576	0.000861644	0.00289137	0.00545103	0.00439672	0.00833355	0.00347632	0.0055629	0.00258198	0.00536391	0.0029826	0.00377586	0.00258302	0.00524331	0.00330311	0.00482274	0.00360863	0.000749745	0.00377021	0.000217751	0.000234308	0.000419747	0.000271689	0.00311529	0.00281243	0.00500821	0.0036345	0.00231823	0.00428152	0.00242452	0.00512646	0.0057685	0.000880782	0.00332289	0.00469038	0.00655572	0.0088647
H0063	85	Male	NA	NA	NA	No	testing	0.00686334	0.00422235	0.00696773	0.00470679	0.00625367	0.00407236	0.000884138	0.00309559	0.00542169	0.00469185	0.0086694	0.00390091	0.00518006	0.00271582	0.00533027	0.00314388	0.00374017	0.00262052	0.00519804	0.00341733	0.00492105	0.0037398	0.000838321	0.00412108	0.000217107	0.000237442	0.000420775	0.000274024	0.00308215	0.00306937	0.00522688	0.00349738	0.00240441	0.00419484	0.0024971	0.00513449	0.00618543	0.000948826	0.00362065	0.00469576	0.00684136	0.00919104
H0064	76	Female	151	55	24.1	No	testing	0.00754626	0.00426878	0.00720187	0.00495414	0.00646341	0.00398331	0.00084322	0.00304867	0.00547405	0.00438958	0.00830018	0.00363212	0.00573192	0.00265469	0.00547227	0.00320388	0.00396865	0.00259529	0.00521473	0.00347647	0.00495712	0.00351368	0.000719866	0.00379483	0.000220516	0.000228638	0.000413812	0.000279888	0.0032419	0.00281666	0.00502849	0.00386372	0.00234777	0.00431672	0.00251614	0.00508276	0.00559385	0.000820568	0.00336572	0.00458004	0.00627733	0.00850584
H0065	64	Male	NA	NA	NA	No	training	0.00710252	0.0042941	0.00715671	0.00500127	0.00654105	0.00416569	0.000897218	0.00319648	0.00560609	0.00476096	0.00897707	0.00396451	0.00581289	0.00275213	0.0056331	0.00332973	0.00391127	0.00259592	0.00530409	0.00355727	0.0050301	0.00381072	0.000817439	0.00412891	0.000207364	0.000222221	0.000406409	0.000269461	0.00330436	0.00300471	0.00529834	0.0035393	0.00234501	0.00409137	0.00252414	0.00528446	0.00604471	0.000921848	0.0036338	0.00476128	0.00681596	0.00931738
H0066	65	Male	183	81	24.2	Yes	training	0.00728962	0.00434061	0.00713681	0.00513486	0.00635417	0.00412091	0.000877975	0.00319543	0.00552606	0.00474834	0.00877636	0.00403095	0.00569455	0.002791	0.0055044	0.0034582	0.00388429	0.00264053	0.00529045	0.00359363	0.00494492	0.00376649	0.000830717	0.00413867	0.000220048	0.000238263	0.000422685	0.000282046	0.00322975	0.00303282	0.00525545	0.00363769	0.00240083	0.00421904	0.00259484	0.00516144	0.0060146	0.000902652	0.00361651	0.00473299	0.00672245	0.00914099
H0067	68	Female	160	54	21.1	No	testing	0.00694631	0.00395981	0.00707523	0.00460515	0.00609969	0.0039336	0.000835554	0.00294996	0.00527555	0.00435896	0.00828488	0.00362491	0.00521049	0.00253783	0.00520314	0.0030023	0.00368316	0.00243235	0.0052257	0.00329026	0.00489004	0.00372584	0.000783252	0.00389175	0.00023008	0.000235276	0.000439798	0.000279754	0.00308404	0.00282221	0.00507429	0.00372253	0.00229284	0.00433499	0.00248637	0.0050613	0.005965	0.000879687	0.00344701	0.00465261	0.0066196	0.00890637
H0068	87	Male	177	80	25.5	NA	training	0.00710182	0.00446544	0.00703522	0.00503326	0.00649288	0.00415396	0.000866336	0.00323269	0.00546652	0.00475124	0.00854776	0.00404347	0.00576891	0.00289636	0.0056457	0.00343323	0.00386985	0.00267824	0.00511474	0.00362528	0.00493332	0.00364931	0.000791365	0.00405672	0.000203917	0.000219477	0.000387819	0.000274232	0.00326417	0.00303593	0.00519592	0.003395	0.00236821	0.00402341	0.00250948	0.00508232	0.00579847	0.000853379	0.0035367	0.00446139	0.00661737	0.00864047
H0069	78	Female	154	68	28.7	No	training	0.00760004	0.00449672	0.00737155	0.00530163	0.00710679	0.00427043	0.000903588	0.00326918	0.00555168	0.00445685	0.00835707	0.00386862	0.0060161	0.00273706	0.00564865	0.00345229	0.00401874	0.00256053	0.00522902	0.00360137	0.00492478	0.00344432	0.000745242	0.00386296	0.000216915	0.000216681	0.000405438	0.000281757	0.00332048	0.00282933	0.00506714	0.00380372	0.00233601	0.00416501	0.00257062	0.00511832	0.00538252	0.000809453	0.00335356	0.00453631	0.00602198	0.0083356
H0070	63	Female	165	60	22	No	training	0.00701827	0.00426024	0.00722412	0.00467092	0.00655576	0.00402414	0.00090191	0.00305541	0.0055339	0.00452468	0.00884077	0.00373883	0.00544862	0.00265155	0.00556334	0.00305213	0.00391161	0.00264348	0.00539884	0.0034957	0.00502354	0.00363604	0.000786061	0.00397257	0.000220053	0.000223163	0.00042171	0.000272022	0.0032056	0.00293863	0.00532132	0.00363098	0.0023468	0.00426453	0.00243931	0.00527255	0.00593709	0.000897899	0.00344751	0.0047697	0.00645877	0.00912695
H0071	66	Male	168	74	26.2	Yes	training	0.00719933	0.0041685	0.00714035	0.00486333	0.00628363	0.00394775	0.000857665	0.00309157	0.00544267	0.00454608	0.00844193	0.00380078	0.00543801	0.00266222	0.00539209	0.0031788	0.00384443	0.00257306	0.005315	0.00345864	0.00488354	0.00361536	0.000803692	0.00396039	0.000220989	0.000240732	0.00042724	0.000282707	0.00315591	0.00291989	0.00517392	0.00370099	0.00236719	0.00431666	0.00255426	0.00510209	0.00573694	0.000881532	0.00351523	0.00466477	0.00662273	0.00878774
H0072	73	Female	160	44	17.2	No	training	0.0079143	0.00472364	0.00779982	0.00565013	0.00687038	0.00443021	0.000908844	0.00360406	0.0056154	0.00474347	0.0085015	0.00445832	0.00606865	0.00313406	0.00583673	0.0038474	0.00394663	0.00250608	0.0052896	0.00369311	0.00495644	0.00367074	0.000839891	0.00418714	0.000229642	0.000227573	0.000429132	0.000293733	0.0033956	0.0030464	0.00533769	0.00400091	0.00245451	0.00447101	0.00295636	0.00503389	0.00578859	0.000840833	0.00371543	0.00458341	0.00624722	0.00844476
H0073	65	Male	NA	NA	NA	Yes	training	0.00579702	0.00348164	0.00627917	0.00387486	0.00546425	0.0038287	0.000872711	0.00272484	0.0048891	0.00451427	0.00878172	0.00349778	0.00419323	0.00226996	0.00454309	0.00253997	0.00329109	0.0024306	0.00531512	0.00295251	0.00482998	0.0041641	0.000941372	0.00419217	0.000240047	0.000291988	0.00054441	0.000292456	0.00269827	0.00300864	0.0051675	0.00327233	0.00236495	0.00435795	0.00230835	0.00515885	0.00663049	0.00111111	0.00375758	0.00491598	0.0075585	0.0106932
H0074	35	Female	163	51	19.2	No	training	0.00709373	0.00419097	0.00693108	0.00479158	0.00649771	0.00417738	0.000847439	0.00296989	0.00539757	0.00445275	0.00859194	0.00353665	0.00595663	0.00268313	0.00549763	0.00315423	0.00381875	0.00259067	0.00504767	0.00339957	0.00493296	0.00369765	0.000706081	0.00385883	0.000195877	0.00021356	0.000387637	0.000257705	0.00321202	0.00281616	0.00495302	0.00344712	0.00225086	0.00400483	0.00234227	0.00517644	0.00591078	0.000848056	0.00336043	0.00451202	0.00659053	0.00901844
H0075	25	Female	NA	NA	NA	No	testing	0.00738266	0.00458091	0.00735902	0.0055042	0.00648993	0.00421851	0.00088398	0.00348248	0.00557377	0.00495616	0.00884641	0.00449119	0.00606277	0.00308712	0.00587639	0.00384468	0.00395594	0.00266367	0.00518356	0.00382441	0.0049714	0.0036449	0.000825418	0.00425995	0.000208743	0.000223457	0.000397534	0.000278566	0.00341817	0.00314143	0.00532487	0.00358801	0.00245126	0.00414759	0.00272484	0.005092	0.00579044	0.000842977	0.00366933	0.00453647	0.0065879	0.00877339
H0076	40	Male	NA	NA	NA	NA	training	0.00726975	0.00447739	0.00728886	0.00534666	0.00638042	0.0041902	0.000862839	0.0034368	0.00543292	0.00483377	0.00870089	0.00434906	0.00584919	0.00300246	0.00576969	0.00370211	0.00392519	0.00257905	0.00519253	0.00373863	0.00496473	0.00363548	0.000825315	0.00420513	0.000218051	0.000230449	0.000418477	0.000287888	0.0033387	0.0030799	0.00529649	0.00374294	0.00245374	0.00428025	0.00275584	0.00508405	0.00590847	0.00085016	0.00371605	0.00453747	0.00660331	0.00877492
H0077	43	Female	158	47	18.8	No	training	0.00526381	0.00328491	0.00591229	0.00331891	0.00535738	0.00374956	0.000863111	0.00244755	0.00463379	0.00433544	0.00863193	0.0030508	0.00383833	0.00207605	0.00424557	0.00209663	0.0031355	0.00247585	0.00526508	0.00276191	0.00481823	0.00421159	0.000929393	0.00401819	0.000233168	0.000294406	0.000532221	0.000274896	0.00258071	0.00294617	0.00508673	0.00298089	0.00228876	0.00432646	0.00204523	0.00520705	0.00669809	0.00114991	0.00355233	0.00489959	0.0077973	0.0110376
H0078	47	Female	159	51	20.2	No	testing	0.00758766	0.00454506	0.00757929	0.005117	0.00689665	0.00416072	0.000909392	0.00319643	0.00582824	0.00470807	0.00898802	0.00394818	0.00602228	0.00280798	0.0058296	0.00339369	0.00404422	0.00265861	0.00530335	0.00360893	0.00497588	0.00363266	0.000755564	0.00397826	0.000214016	0.000220382	0.00040259	0.000276741	0.00334499	0.00298389	0.00524668	0.00357238	0.00232331	0.00412931	0.00246492	0.00521673	0.00573049	0.000861796	0.0034595	0.00467178	0.00643451	0.00891907
H0079	46	Female	161	63	24.3	No	training	0.00726763	0.00417166	0.00715618	0.00495174	0.0063735	0.00403083	0.000870651	0.00312378	0.00539198	0.00456748	0.00856996	0.00383658	0.0054534	0.00268376	0.00531839	0.00325169	0.00386285	0.00258184	0.00541123	0.00345256	0.00498903	0.00377235	0.000818494	0.00410769	0.000241964	0.000260878	0.000469084	0.000300449	0.00316213	0.00296863	0.00519337	0.00390519	0.00245255	0.00448851	0.00262117	0.00515945	0.00595146	0.000920998	0.00359607	0.0048104	0.00673912	0.00928085
H0080	56	Male	173	83	27.7	Yes	training	0.00739064	0.00440735	0.0071519	0.0051594	0.00646241	0.00406032	0.000868513	0.0032191	0.00558931	0.00470514	0.0085758	0.00400666	0.00586095	0.00287245	0.00566602	0.0035087	0.00394636	0.00267527	0.00519629	0.00363665	0.00495226	0.00366526	0.000792515	0.00404167	0.000214261	0.000230595	0.000397241	0.000274208	0.00329861	0.00300103	0.00520078	0.00361968	0.00236936	0.00413863	0.00256549	0.00517401	0.00574232	0.000867933	0.00355667	0.00463644	0.00656461	0.00877162
H0081	82	Female	153	67	28.6	No	training	0.00729422	0.00460358	0.00738029	0.00520067	0.00619064	0.00411383	0.000856526	0.00336799	0.00543359	0.00484062	0.0083772	0.0043376	0.00539387	0.00307628	0.00562338	0.00355229	0.00385239	0.00267648	0.00525579	0.00364717	0.00491506	0.00361796	0.000862626	0.00421472	0.000233183	0.000249665	0.00042871	0.000304288	0.00323113	0.00318641	0.00532866	0.00390744	0.00261096	0.00453024	0.00277588	0.00498796	0.00585919	0.000841158	0.00361997	0.00470776	0.00661463	0.00839321
H0082	60	Male	171	86	29.4	No	training	0.00719917	0.00422365	0.00703143	0.00482625	0.00630707	0.00395544	0.000852737	0.00305286	0.00541449	0.00451996	0.00816441	0.0037338	0.00545128	0.002743	0.00538761	0.00319124	0.00380153	0.00263521	0.00524996	0.00345259	0.00488159	0.00356157	0.000795953	0.00389604	0.000225155	0.000241824	0.000426771	0.000282031	0.0031128	0.00296645	0.00511207	0.0036835	0.00239523	0.00436656	0.00251513	0.00508226	0.00587564	0.000880856	0.00348371	0.00459425	0.00662418	0.0085018
H0083	59	Male	166	64	23.2	Yes	testing	0.00699137	0.00426401	0.00711657	0.00459362	0.0063739	0.00411103	0.000868608	0.00304645	0.0054394	0.00461889	0.00851667	0.00372315	0.00524467	0.00273797	0.00544234	0.00302297	0.0038097	0.00265519	0.00537482	0.00343277	0.00498839	0.00373172	0.000809051	0.00398082	0.00022256	0.000238362	0.000437667	0.000279818	0.00315353	0.00301432	0.00526749	0.00363713	0.00243878	0.00444679	0.0024811	0.00526799	0.0062344	0.000911687	0.00359224	0.00469644	0.00686977	0.00900259
H0084	58	Female	161	61	23.5	No	training	0.007101	0.00415263	0.00701455	0.00479256	0.00626458	0.00394581	0.000853824	0.00312926	0.00531165	0.00452858	0.00819709	0.00386523	0.00536606	0.00273523	0.00535956	0.00322462	0.00377667	0.00249553	0.00518349	0.00342702	0.00486568	0.00355087	0.00080043	0.00393846	0.000217824	0.000236144	0.000424995	0.000276429	0.0031435	0.00291595	0.00514623	0.00374683	0.00238255	0.00433819	0.00259076	0.00505122	0.00581786	0.000865223	0.00349712	0.00456021	0.00649162	0.00852145
H0085	62	Female	157	66	26.8	No	training	0.0068894	0.00424029	0.00716289	0.00469177	0.00634718	0.00409623	0.000861167	0.00313995	0.00535076	0.00463734	0.00858512	0.00390823	0.00524685	0.00274722	0.0054097	0.00313337	0.00383874	0.00259262	0.00532434	0.0034557	0.00503296	0.00368052	0.000814928	0.00407977	0.000230002	0.000243536	0.000443858	0.000285055	0.00318874	0.00299986	0.0052735	0.00376284	0.00243058	0.00443978	0.00257207	0.00517412	0.00599311	0.000883561	0.00361393	0.00468818	0.00671995	0.00899418
H0086	47	Female	168	63	22.3	No	training	0.00730384	0.00450378	0.00728193	0.00536184	0.00638387	0.00417931	0.00086592	0.00344288	0.00542707	0.00482116	0.0085917	0.0043476	0.00580412	0.0030185	0.00573431	0.00371537	0.00388929	0.00259418	0.00516185	0.0037388	0.0049227	0.0036492	0.000819457	0.00420805	0.000209113	0.000219191	0.000405868	0.000278483	0.00331374	0.00308473	0.00528063	0.0043661	0.00373505	0.00244216	0.00424593	0.00274689	0.00503421	0.00579044	0.000846294	0.00367391	0.00452119	0.00652096
H0087	64	Female	161	62	23.9	No	training	0.0068974	0.00441049	0.00660961	0.00487492	0.00637718	0.00418138	0.000863719	0.00333716	0.00527337	0.0049207	0.00858897	0.00426542	0.00538808	0.00276504	0.00520799	0.00347865	0.00379137	0.0026767	0.00505831	0.00358785	0.00506976	0.0038167	0.000860376	0.00432616	0.000221791	0.00024632	0.000429791	0.000290845	0.00318635	0.00315287	0.00518724	0.00352059	0.00248052	0.00409183	0.00245794	0.00525968	0.00641316	0.000918879	0.00381858	0.004623	0.00713415	0.00908136
H0088	45	Female	172	72	24.3	No	training	0.00703249	0.00442381	0.00703443	0.00503148	0.00648357	0.00413596	0.000882432	1.61579e-08	0.00328364	0.00546013	0.00485367	0.00877035	0.00417076	0.00567484	0.00285497	0.00564155	0.00346736	0.0038825	0.0026281	0.00516956	0.00364616	0.00499087	0.00372651	0.000844913	0.0041874	0.000210683	0.000230202	0.000413998	0.000277835	0.00327741	0.00306554	0.00418737	0.00350035	0.00238722	0.00406315	0.00253556	0.00516187	0.00587531	0.000889848	0.00364236	0.00459006	0.00677634
H0089	63	Female	162	59	22.5	No	testing	0.00651588	0.00408021	0.00672545	0.00433411	0.00612924	0.00397154	0.000828984	0.0029638	0.00517254	0.00452083	0.00836844	0.0036904	0.00502169	0.00266707	0.00517999	0.00292485	0.00369343	0.00261435	0.00513716	0.00334492	0.00491057	0.00364775	0.000775729	0.00395708	0.000210729	0.000231724	0.000417285	0.000271796	0.00305318	0.00295495	0.00511482	0.00345376	0.00234667	0.00420659	0.00239685	0.00503538	0.00592458	0.000858431	0.00343931	0.00451656	0.00673654	0.00884675
H0090	59	Female	158	51	20.4	No	training	0.00587725	0.00356082	0.00633514	0.0037522	0.00565759	0.00389678	0.000848637	0.00262959	0.00487128	0.00444938	0.00865443	0.00327841	0.00433385	0.00226922	0.00463013	0.00242301	0.00333736	0.0024877	0.00529092	0.00293012	0.00490336	0.00407576	0.000862572	0.00400896	0.000228436	0.000274584	0.000508087	0.000279154	0.00273811	0.00291784	0.00510806	0.00332548	0.0023729	0.00437405	0.00221902	0.00520287	0.00664916	0.00106325	0.0035631	0.0048571	0.00744015	0.0104053
H0091	51	Female	170	68	23.5	No	training	0.00744362	0.00451806	0.00728007	0.00511479	0.00682967	0.0042429	0.000886142	0.00324322	0.0055165	0.00459584	0.0085363	0.00396952	0.00588951	0.00283571	0.00566454	0.00340446	0.00401198	0.00262393	0.00524698	0.00362514	0.00500194	0.00364309	0.000763032	0.00397931	0.000225446	0.000222642	0.000407528	0.000281966	0.00338836	0.00296681	0.00524569	0.00361444	0.00236794	0.00413901	0.0025165	0.00507121	0.0057359	0.000826218	0.00342708	0.00452827	0.00644893	0.00861183
H0092	50	Female	160	61	23.8	No	training	0.0071863	0.00439961	0.00721482	0.00496364	0.00657645	0.00414356	0.000869494	0.00317912	0.00545069	0.00465733	0.00865635	0.00392359	0.00577806	0.0028363	0.00564266	0.00334268	0.00389409	0.00261444	0.00520203	0.00355999	0.00500392	0.00364108	0.000770409	0.00403566	0.000212114	0.000222067	0.000402687	0.00027133	0.00328317	0.0029573	0.00518278	0.00365544	0.00236265	0.00420211	0.00252464	0.00515802	0.00575868	0.000838335	0.00348813	0.00460153	0.00654613	0.00879623
H0093	88	Male	NA	NA	NA	Yes	training	0.00686453	0.00419287	0.00701632	0.00469218	0.00624439	0.00396293	0.000867857	0.00305718	0.00530067	0.00454635	0.00868192	0.00388049	0.00530076	0.00271057	0.00543661	0.00314906	0.00379906	0.00258068	0.00522763	0.00346071	0.00487724	0.00361677	0.00081031	0.00399897	0.000219132	0.000235111	0.000430997	0.000287618	0.00314837	0.00293911	0.00524494	0.00346238	0.00232719	0.00414505	0.00245006	0.00504111	0.00567817	0.000887582	0.00345859	0.00457876	0.0066398	0.00903036
H0094	58	Male	168	67	23.7	No	testing	0.00670985	0.00438236	0.0070025	0.00477302	0.00631741	0.00423823	0.000879441	0.00324077	0.00541781	0.00488401	0.00896142	0.00413261	0.00534605	0.00288175	0.00553207	0.00330092	0.00380123	0.00266426	0.00519112	0.00355664	0.00499981	0.00386124	0.000834725	0.00424266	0.00020478	0.000225289	0.000404559	0.000268817	0.0032089	0.00314875	0.00528978	0.00334544	0.00242381	0.00406139	0.00251077	0.00512775	0.00629467	0.000899483	0.00370816	0.00461434	0.00690914	0.0093184
H0095	61	Male	163	77	29	Yes	testing	0.00645524	0.00400763	0.00666031	0.00440121	0.00608986	0.00403954	0.000881851	0.00295395	0.00515759	0.0046186	0.00869554	0.00370065	0.00504109	0.00257212	0.00510745	0.00293202	0.00359128	0.00256003	0.00523739	0.00325974	0.00490056	0.00392268	0.000858845	0.00407128	0.000211326	0.000245826	0.000445819	0.000271777	0.00300565	0.00301698	0.00518705	0.00334032	0.00236375	0.00416526	0.00236095	0.0051679	0.00623626	0.000978687	0.00357038	0.00470434	0.00706845	0.00964883
H0096	28	Female	NA	NA	NA	NA	testing	0.00639129	0.00410595	0.00660645	0.0044207	0.00603615	0.00424731	0.000850888	0.00301616	0.00513762	0.00476942	0.00895631	0.00390166	0.00510117	0.00270967	0.00519243	0.00308287	0.00359897	0.00262018	0.00508962	0.00335465	0.00503836	0.00404602	0.000855243	0.00427496	0.000211875	0.000255457	0.000440235	0.000274844	0.00306603	0.00305916	0.0052182	0.00330068	0.00240669	0.00410563	0.00241276	0.00511452	0.00636726	0.000943567	0.00364265	0.00465532	0.00721608	0.00992175
H0097	48	Female	NA	NA	NA	NA	training	0.00636767	0.00416013	0.00675005	0.00463818	0.00630527	0.00416561	0.000896128	0.00316101	0.00524377	0.00483093	0.00885941	0.00406653	0.00526191	0.00273112	0.00537017	0.00318827	0.0037135	0.00258911	0.00514444	0.0034731	0.00499134	0.003859	0.0008663	0.00423867	0.000212638	0.00024117	0.000421438	0.000276307	0.00322826	0.00309928	0.00529072	0.00336629	0.00238878	0.0041052	0.00249979	0.00518429	0.00631845	0.000948883	0.00371217	0.0045791	0.00697268	0.00945897
H0098	36	Female	167	58	20.8	No	training	0.00771348	0.00440417	0.00753625	0.00535312	0.00657371	0.00399057	0.000873995	0.00317084	0.00561181	0.00457373	0.00852617	0.00390949	0.00603642	0.00277897	0.00572592	0.00344978	0.00398236	0.00252321	0.00526773	0.00353135	0.00489766	0.00351658	0.000767758	0.00387644	0.000221006	0.000218204	0.00042282	0.000273945	0.00337371	0.00285864	0.00516624	0.00385735	0.00235925	0.00428348	0.00262211	0.00514667	0.00549997	0.000861145	0.00344852	0.00466642	0.00631201	0.00871859
H0099	65	Male	164	67	24.9	No	testing	0.00629387	0.00387449	0.00660101	0.00423225	0.00600203	0.00394154	0.000852664	1.74615e-08	0.00288798	0.00511094	0.00451129	0.00868065	0.00363643	0.00483117	0.00246429	0.00501802	0.00283081	0.00357563	0.00248085	0.00516833	0.0032023	0.00487294	0.00384662	0.000836529	0.00401956	0.000216139	0.000243623	0.000447085	0.000271544	0.00300305	0.00290286	0.00364913	0.00332869	0.00227972	0.00407182	0.00232918	0.00509491	0.00613278	0.000946956	0.00352716	0.00463563	0.00698728
H0100	60	Female	157	52	21.1	No	testing	0.00605109	0.00365168	0.00619753	0.00377874	0.00618726	0.003974	0.000910873	0.00261866	0.00500712	0.00439656	0.00858493	0.00317835	2.48167e-08	0.00459159	0.0021561	0.00458819	0.00241817	0.00349516	0.00251168	0.00531602	0.00298674	0.00504363	0.00403962	0.000838557	0.00394256	0.00022484	0.000269336	0.000489014	0.000280082	0.00290917	0.00286395	0.00317329	0.00326923	0.00226217	0.00414439	0.00207572	0.00540498	0.00651211	0.00106479	0.00349288	0.00489458	0.00741554
[truncated: 214 more columns]

## Sheet: Table S4
Supplementary Table 4. The diagnostic sensitivities and specificities of training and testing cohorts for modeling and predicting.
Training cohort		Actual
		Cancer	Healthy
Predicted	Cancer	66	8
	Healthy	9	62
Sensitivity		0.88
Specificity		0.89
PPV a		0.89
NPV b		0.87
Accuracy (95% CI)		0.88 (0.82-0.93)
AUC (95% CI)		0.962 (0.94-0.99)
Testing cohort		Actual
		Cancer	Cancer
Predicted	Cancer	28	4
	Healthy	3	26
Sensitivity		0.9
Specificity		0.87
PPV		0.88
NPV		0.9
Accuracy (95% CI)		0.89 (0.78-0.95)
AUC (95% CI)		0.98 (0.96-1.00)
a PPV: positive predictive value
b NPV: negative predictive value

## Sheet: Table S5
Supplementary Table 5. The diagnostic sensitivities and specificities in different tumor types and cancer stages for modeling and predicting.
Lung cohort		Actual				Stage II-III		Actual
		Cancer	Healthy					Cancer	Healthy
Predicted	Cancer	28	17			Predicted	Cancer	17	6
	Healthy	5	83				Healthy	0	94
Sensitivity		0.85				Sensitivity		1
Specificity		0.83				Specificity		0.94
PPV		0.62				PPV		0.74
NPV		0.94				NPV		1
Accuracy (95% CI)		0.83 (0.76-0.89)				Accuracy (95% CI)		0.95(0.89-0.98)
AUC (95% CI)		0.92 (0.86-0.97)				AUC (95% CI)		0.97 (0.94-1.0)
Gastro cohort		Actual				Stage IV		Actual
		Cancer	Healthy					Cancer	Healthy
Predicted	Cancer	51	16			Predicted	Cancer	86	6
	Healthy	3	84				Healthy	3	94
Sensitivity		0.94				Sensitivity		0.97
Specificity		0.84				Specificity		0.94
PPV		0.76				PPV		0.94
NPV		0.97				NPV		0.97
Accuracy (95% CI)		0.88 (0.81-0.92)				Accuracy (95% CI)		0.95 (0.92-0.98)
AUC (95% CI)		0.97 (0.94-0.99)				AUC (95% CI)		0.96 (0.94-0.97)
Other cohort		Actual
		Cancer	Healthy
Predicted	Cancer	12	18
	Healthy	7	82
Sensitivity		0.63
Specificity		0.82
PPV		0.4
NPV		0.92
Accuracy (95% CI)		0.79 (0.71-0.86)
AUC (95% CI)		0.86 (0.78-0.94)

## Sheet: Table S6
Supplementary Table 6. The diagnostic sensitivity and specificity of immunotherapy response for modeling and predicting.
Immunotherapy response		Actual
		Non-response	Response
Predicted	Non-response	23	2
	Response	8	11
Sensitivity		0.85
Specificity		0.74
PPV		0.58
NPV		0.92
Accuracy (95% CI)		0.77 (0.62-0.89)
AUC (95% CI)		0.784 (0.61-0.96)
